# Supplementary material for: Emergency medical care of incarcerated patients: Opportunities for improvement and cost savings
Source: PLoS One. 2020 Apr 27;15(4):e0232243. doi: 10.1371/journal.pone.0232243 (PMC7185724; doi:10.1371/journal.pone.0232243)
Supplement: S1 File — (XLSX) [file pone.0232243.s003.xlsx]

## Sheet: abbreviations
Rosanna Couture
Med Psych Excel Spreadsheet Key
Age: in years
Gender: Male = 0
Female= 1
Other = 3
Race: Caucasian=0
African American=1
Hispanic=2
Asian=3
Middle Eastern=4
Native American= 5
Not specified =6
Other=7
Chief Complaint: Medical=0
Mental Health=1
Comorbid Medical Problems: HTN, DM, HLD, CKD, COPD/asthma, CHF, CAD/MI, CVA/TIA, Cancer, AI, SZ,
Total Number of Comorbid Psychological Diagnoses:
None =0
Anxiety and or depression =1
Personality Disorder = 2
Bipolar Disorder =3
Schizophrenia or other psychotic disorder = 4
Other =5
History of tobacco use: No=0
Yes= 1
History of drug or alcohol abuse: None=0
Alcohol =1
Drugs= 2
Alcohol and drugs= 3
Length of ED Stay: minutes
List Top 3 diagnoses: Pain/symptom/nonspecific/none=0
Neurological= 1
Cardiovascular=2
Respiratory= 3
Abdominal= 4
Infectious= 5
Renal/Urinary =6
Endocrine/metabolic/nutrition= 7
Hematologic= 8
Neoplasm/cancer/tumor= 9
Toxic/intoxication= 10
Reproductive System =11
Obstetric= 12
ENT= 13
Eye = 14
Skin/MSK= 15
Psychological= 16
Other= 17
Disposition: Jail=0
Floor/Tele/IMCU=1
ICU=2
OR/Specials/GI lab= 3
Dialysis =4
Inpatient Psych=5
Death= 6
Other= 7
Was lack of access to medications/health care a factor?: No/not documented=0
Yes= 1 (please free text details in comments)
Other Comments: free text any “other” answers given
Trauma Excel Spreadsheet Key
Age: in years
Gender: Male =0
Female= 1
Other = 3
Race: Caucasian=0
African American=1
Hispanic=2
Asian=3
Middle Eastern=4
Native American= 5
Not specified =6
Other=6
Chief Complaint: Head/neck=0
Torso=1
Extremity=2
Generalized/Vague/multiple areas= 3
Reported Perpetrator: Accidental=0
Self-inflicted= 1
Assault by follow inmate=2
Assault by jail staff=3
Assault unspecified= 4
Unspecified= 5
Mechanism: Fall=0
Blunt object/punch/kick=1
Crush= 2
Taser=3
Knife/sharp object=4
Gunshot=5
Hanging=6
Sexual=7
Burns= 8
Other=9
Comorbid Medical Problems: HTN, DM, HLD, CKD, COPD/asthma, CHF, CAD/MI, CVA/TIA, Cancer, AI, SZ,
Total Number of Comorbid Psychological Diagnoses: None =0
Anxiety and or depression =1
Personality Disorder =2
Bipolar Disorder =3
Schizophrenia or other psychotic disorder = 4
Other =5
History of tobacco use: No=0
Yes= 1
History of drug or alcohol abuse: None=0
Alcohol =1
Drugs= 2
Alcohol and drugs= 3
Consult: none= 0
Neurosurgery= 1
Trauma= 2
Ortho= 3
Plastics = 4
Hand =5
Multiple= 6
Other= 7
Procedure: none= 0
ED physician= 1
In ED by Specialist= 2
Multiple Physician procedures =3
Operating Room= 4
Length of ED Stay: minutes
List top three diagnoses: pain/symptom/none=0
Soft tissue contusion/hematoma/abrasions=1
Soft tissue laceration/puncture/bite/avulsion=2
Bone fracture=3
Solid/hollow organ injury= 4
Mild to moderate TBI/closed head injury = 5
Traumatic intracranial hemorrhage/contusion/severe TBI= 6
gunshot wounds= 7
amputations= 8
ocular globe trauma=9
Burn= 10
Other= 11
Dispo: Jail=0
Floor/Tele/IMCU=1
ICU=2
OR/Specials/GI lab =3
Dialysis =4
Inpatient Psych= 5
Death= 6
Other= 7
Was lack of access to medications/health care a factor?: No/not documented=0
Yes= 1 (if yes free text comments)
Other Comments: free text any “other” answers given
Added by Becca:
Access to Care
0 none given
1 no access to meds → see med specific
2 missed apptment
3 delayed presentation
medication type
N not applicable
0 none given
1 HTN
2 sz
3 diuretic
4 hepatic
5 anticoags
6 abx
7 psych
8 dm
9 HIV
10 other

## Sheet: medpsych
Visit	Year	Age	Gender	Race	CC	HTN	DM	HLD	CKD	COPD, asthma	CHF	CAD, MI	CVA or TIA	Cancer	AI	Sz	Psychological Comorbidities	Hx of Tobb	Hx of alc, drugs	Dx One	Dx Two	Dx Three	Dispo	Access	Other Comments
1	2012	31	0	0	0	0	0	0	0	0	0	0	0	0	0	0	0	1	0	0	0	0	0	0	CP with hx of PTX, CT neg
1	2012	37	0	0	0	0	0	0	0	0	0	0	0	0	0	0	1	0	0	1	0	0	0	0	AMS, no cause found
1	2012	38	0	0	0	1	0	0	0	0	0	1	0	0	0	0	0	0	0	0	0	0	0	0	Chest pain, HTN
1	2012	55	1	0	0	0	0	0	0	0	0	0	0	0	0	0	0	0	0	0	0	0	0	0	Abdominal Pain
2	2012	38	0	0	0	1	0	0	0	0	0	1	0	0	0	0	0	0	0	0	0	0	0	0	Chest pain, HTN
1	2012	35	0	1	1	1	0	0	0	0	0	0	0	0	0	0	1	1	3	16	0	0	0	0	Pt reported overdose on norvasc, suicidal ideation. ED determined he likely had not actually taken the norvasc.
1	2012	17	0	1	0	0	0	0	0	0	0	0	0	0	0	0	0	0	2	11	0	0	0	0	Testicular pain, likely epididymitis
1	2012	63	1	0	0	1	0	0	1	1	0	1	0	0	0	0	1	1	2	16	0	0	0	0	Anxiety reaction
1	2012	39	0	0	0	0	0	0	0	0	0	0	0	0	0	0	0	0	0	13	0	0	0	0	Dental pain
1	2012	58	1	0	0	1	1	0	0	1	0	0	0	0	0	0	0	1	0	15	0	0	0	0	Facial rash
1	2012	35	0	0	0	0	0	0	0	0	0	0	0	0	0	0	0	1	1	1	0	0	2	0	DTs, jail attemtped DT protocol
1	2012	45	0	1	0	0	0	0	0	0	0	0	0	0	0	0	0	0	0	4	0	0	0	0	Reflux esophagitis
1	2012	34	1	0	0	0	0	0	0	0	0	0	0	0	0	0	0	0	0	5	0	0	0	0	Early non-drainable abcess
1	2012	45	0	0	0	1	0	0	0	0	0	0	0	0	0	0	1	0	0	15	0	0	0	0	L great toe cellulitis
1	2012	34	0	0	0	1	1	0	0	0	0	0	0	0	0	0	0	0	0	0	0	0	0	0	Final diagnosis abdominal pain, N/V
2	2012	23	0	0	0	0	0	0	0	0	0	0	0	0	0	1	0	1	1	1	16	0	0	0	Acute stress rxn vs seizure
3	2012	35	0	0	0	0	0	0	0	0	0	0	0	0	0	0	1	1	3	6	0	0	0	0	Hematuria - resolved
1	2012	55	0	0	0	1	0	1	0	1	0	1	0	0	0	0	1	0	0	15	8	3	1	0	LE cellulitis, bilateral LE venous stasis
1	2012	51	0	1	0	0	0	0	0	0	0	0	0	0	0	1	0	0	0	1	0	0	0	0	Seizure, med noncompliance
1	2012	22	0	1	0	0	0	0	0	0	0	0	0	0	0	0	0	1	1	0	0	0	0	0	Abdominal pain, back pain
1	2012	49	1	0	0	0	0	0	0	0	0	0	0	0	0	0	1	0	0	16	0	0	0	0	Acute anxiety/stress reaction
2	2012	22	0	1	0	0	0	0	0	0	0	0	0	0	0	0	0	1	1	0	0	0	0	0	Readmit for abdominal pain, back pain. Discharged from ED 2 days ago, workup negative x2.
1	2012	41	1	0	0	0	0	0	0	0	0	0	0	1	0	0	0	0	0	0	0	0	0	0	Acute abdominal pain
1	2012	52	0	1	0	1	1	1	0	0	1	1	0	0	0	0	0	0	0	7	6	0	1	0	Hyperglycemia with renal failure
1	2012	69	0	1	0	1	1	1	0	0	0	0	0	0	0	0	0	0	0	1	0	0	1	0	New-onset seizure, tremor.
1	2012	31	0	1	0	0	0	0	0	0	0	0	0	0	0	0	0	1	3	8	0	0	0	0	Sickle crisis
1	2012	26	0	0	0	0	0	0	0	0	0	0	0	0	0	1	0	1	0	1	0	0	0	0	Breakthrough seizure
1	2012	34	0	0	0	1	0	0	0	0	0	0	0	0	0	0	1	1	1	1	0	0	0	0	New-onset seizure, possibly 2/2 DTs
1	2012	23	0	1	0	0	0	0	0	0	0	0	1	0	0	1	0	0	2	1	15	0	0	0	Acute seizure, back pain
2	2012	31	0	1	0	0	0	0	0	0	0	0	0	0	0	0	0	1	3	8	0	0	0	0	Sickle crisis
1	2012	46	0	0	0	0	0	0	0	0	0	0	0	1	0	0	0	1	0	6	0	0	0	0	Hematuria - resolved
1	2012	46	1	0	0	0	0	0	0	0	0	0	0	1	0	0	1	1	0	15	0	0	0	0	Breast cellulitis
2	2012	40	1	0	0	0	0	0	0	0	0	0	0	0	0	0	0	1	0	4	5	0	0	0	Acute duodenitis
1	2012	35	0	0	0	0	0	0	0	0	0	0	0	0	0	0	0	0	0	0	0	0	0	0	Chest pain, tachycardia, resolved.
1	2012	59	0	1	0	1	0	0	0	0	1	1	0	0	0	0	0	1	0	3	0	0	0	1	Progressive SOB. Pt stated he has not been receiving oral lasix as ordered in jail.
3	2012	31	0	1	0	0	0	0	0	0	0	0	0	0	0	0	0	1	3	8	0	0	0	0	Sickle crisis
4	2012	31	0	1	0	0	0	0	0	0	0	0	0	0	0	0	0	1	3	8	0	0	0	0	Sickle crisis
1	2012	45	0	1	0	1	0	1	0	0	0	1	0	0	0	0	0	0	0	2	0	0	0	0	Palpitations, AICD discharged.
1	2012	31	0	0	0	0	0	0	0	0	0	0	0	0	0	1	0	0	0	1	0	0	0	1	Seizure after missing AM dose of dilantin.
2	2012	52	0	1	0	1	1	1	0	0	1	1	0	0	0	0	0	0	0	2	0	0	1	0	Acute CHF exacerbation
1	2012	54	0	1	0	1	1	1	0	1	0	1	0	0	0	1	3	1	3	7	0	0	0	0	Hyperglycemia (555)
1	2012	22	0	1	0	0	0	0	0	0	0	0	0	0	0	0	0	0	0	8	0	0	0	0	Sickle-cell pain crisis
5	2012	31	0	1	0	0	0	0	0	0	0	0	0	0	0	0	0	1	3	8	0	0	0	0	Sickle crisis
1	2012	48	1	1	0	1	0	0	0	1	0	0	0	0	0	0	1	0	0	17	0	0	1	0	Rectocele
1	2012	47	0	1	0	0	0	0	0	0	0	0	1	0	0	1	0	1	1	1	0	0	1	0	TIA
1	2012	21	0	0	0	0	0	0	0	0	0	0	1	0	0	0	0	0	0	0	0	0	0	0	Syncope, possibly vasovagal
1	2012	51	0	0	0	1	1	1	0	0	0	1	0	0	0	0	1	1	3	0	0	0	0	0	Acute abdominal pain, constipation
1	2012	56	0	0	0	1	0	0	0	0	0	1	0	0	0	0	0	0	0	2	0	0	0	0	Acute exacerbation of chronic chest pain
1	2012	59	0	0	0	0	0	0	0	0	0	0	0	0	0	0	4	1	1	0	0	0	1	0	Syncope
1	2012	37	1	1	0	1	0	0	0	1	0	1	0	0	0	0	4	0	0	15	0	0	0	0	2degree burn buttocks from boiling water, 8%, f/u in ortho clinic
6	2012	31	0	1	0	0	0	0	0	0	0	0	0	0	0	0	0	1	3	8	0	0	0	0	Sickle crisis
2	2012	37	1	1	0	1	0	0	0	1	0	1	0	0	0	0	4	0	0	15	0	0	0	0	Presented again for burn reevaluation 1 day after first ED visit
1	2012	39	0	1	0	1	0	0	0	0	0	0	1	0	0	0	0	1	1	1	0	0	1	0	Acute CVA, unspecified type
3	2012	52	0	1	0	1	1	1	0	0	1	1	0	0	0	0	0	0	0	0	2	3	1	0	Chest pain, dyspnea, tachycardia
1	2012	22	1	0	1	0	0	0	0	1	0	0	0	0	0	0	0	0	0	0	0	0	0	0	Nausea
1	2012	42	0	0	0	0	0	0	0	0	0	0	0	0	0	1	0	0	0	1	0	0	0	0	Seizure, untreated
2	2012	42	0	0	0	0	0	0	0	0	0	0	0	0	0	1	0	0	0	1	0	0	0	0	Seizure, untreated. Repeat visit for new seizure since yesterday.
1	2012	50	0	0	0	0	0	0	0	0	0	0	0	0	0	1	0	0	1	1	1	7	2	0	seizures, AMS, hypoK, hypoMAg, alcoholism
1	2012	29	1	0	0	0	0	0	0	0	0	0	0	0	0	0	1	0	0	0	0	0	0	0	Acute abdominal pain, nausea
2	2012	29	1	0	0	0	0	0	0	0	0	0	0	0	0	0	1	0	0	0	0	0	0	0	Acute abdominal pain, nausea. Seen day before for same complaint.
1	2012	44	0	0	0	1	0	1	0	0	0	0	0	0	0	0	0	1	1	16	0	0	0	0	CP, diagnosed as anxiety/panic attack
7	2012	31	0	1	0	0	0	0	0	0	0	0	0	0	0	0	0	1	3	8	0	0	0	0	Sickle crisis
2	2012	22	0	1	0	0	0	0	0	0	0	0	0	0	0	0	0	0	0	8	0	0	1	0	Sickle-cell pain crisis
1	2012	33	0	0	0	0	0	0	0	0	0	1	0	0	0	0	0	1	1	0	0	0	0	0	Acute chest pain, LUE pain
1	2012	39	1	0	0	0	0	0	0	0	0	0	0	0	0	1	0	1	3	1	10	0	0	0	Alcohol, benzo withdrawal seizure. Prison norse had ordered librium but pt seized before recieving it.
2	2012	22	1	0	1	0	0	0	0	1	0	0	0	0	0	0	5	0	0	0	0	0	0	0	Self-inflicted shallow abrasions from pencil
1	2012	56	0	0	0	1	0	0	1	0	0	0	0	0	0	0	3	1	1	8	0	0	0	0	Lower-extremity edema, vasculitis
1	2012	46	1	0	0	0	0	0	0	0	0	0	0	0	0	0	0	1	3	6	5	0	0	1	hx of uretal stent,states they need to be removed, UTI, hx of IBD
2	2012	51	0	0	0	0	0	0	0	0	0	0	0	0	0	0	0	0	1	1	0	0	0	0	Seizures
1	2012	32	0	0	0	0	0	0	1	1	0	0	0	0	0	0	4	1	2	0	0	0	0	0	Acute CP with no evidence ACS
2	2012	46	1	0	0	0	0	0	0	0	0	0	0	0	0	0	0	1	3	1	0	0	0	0	syncopal episode in jail
1	2012	25	0	1	0	0	0	0	0	0	0	0	0	0	0	0	1	1	0	4	0	0	0	0	Acute abdominal pain
1	2012	43	0	0	0	1	0	0	0	0	0	0	0	0	0	0	3	1	3	10	0	0	0	0	Narcotic overdose with transient AMS
8	2012	31	0	1	0	0	0	0	0	0	0	0	0	0	0	0	0	1	3	8	0	0	0	0	Sickle crisis
1	2012	29	0	1	0	0	0	0	0	0	0	0	0	0	0	0	0	0	0	5	6	0	1	0	SIRS/UTI
1	2012	53	0	1	0	0	0	0	0	0	0	0	0	0	0	0	0	1	0	0	0	0	0	0	Acute abdominal pain, vomiting-resolved.
1	2012	40	1	0	0	0	0	0	0	0	0	0	0	0	0	0	0	1	0	0	0	0	0	0	Acute abdominal pain, Nausea
2	2012	29	0	1	0	0	0	0	0	0	0	0	0	0	0	0	0	0	0	0	0	0	0	0	Headache, N/V, discharged from ED.
1	2012	35	0	0	0	0	0	0	0	0	0	0	0	0	0	1	0	1	0	1	0	0	0	0	Seizure, noncompliant with meds
1	2012	30	1	0	0	0	0	0	0	0	0	0	0	0	0	0	3	1	3	10	1	0	0	0	Seizure 2/2 meth withdrawal after being incarcerated 2 days ago.
1	2012	21	0	0	0	0	0	0	0	1	0	0	0	0	0	0	0	0	0	0	0	0	0	0	Tachycardia
1	2012	25	0	0	0	1	0	0	0	0	0	0	0	0	0	0	0	0	0	0	0	0	0	0	Abdominal pain, no evidence vascular occlusion
1	2012	29	1	0	0	1	0	1	0	0	0	0	0	0	0	0	1	1	2	2	0	0	0	0	Acute CP without evidence of ACS
9	2012	31	0	1	0	0	0	0	0	0	0	0	0	0	0	0	0	1	3	8	0	0	0	0	Sickle crisis
1	2012	21	0	1	0	0	0	0	0	0	0	0	0	0	0	0	0	0	0	1	6	0	0	0	Acute cephalgia, abdominal pain, urethritis
1	2012	24	0	1	0	1	1	0	0	0	0	0	0	0	0	0	0	1	1	15	0	0	1	0	Rhabdo
1	2012	48	1	1	0	0	0	0	0	0	0	0	0	0	0	0	0	1	3	0	0	0	0	0	Acute facial swelling
1	2012	21	0	0	0	0	0	0	0	0	0	0	0	0	0	0	0	1	1	5	3	0	0	0	Bilateral pneumonia, SOB
1	2012	37	0	0	0	0	0	0	0	0	0	0	0	0	0	0	0	1	0	0	0	0	0	0	Acute on chronic abdominal pain
2	2012	24	0	1	0	0	0	0	0	0	0	0	1	0	0	1	0	0	2	1	0	0	0	0	Acute seizure
1	2012	25	0	1	0	0	1	0	0	0	0	0	0	0	0	0	0	0	0	1	0	0	0	0	New-onset seizure
2	2012	31	0	0	0	0	0	0	0	0	0	0	0	0	0	1	0	0	0	1	0	0	0	0	Seizure
3	2012	22	0	1	0	0	0	0	0	0	0	0	0	0	0	0	0	0	0	8	0	0	0	0	Sickle-cell pain crisis
1	2012	44	0	2	0	1	1	1	0	0	1	1	0	0	0	0	0	0	0	0	0	0	0	0	Diarrhea, blood per rectum, HTN
2	2012	57	0	0	0	1	0	0	0	0	0	1	1	0	0	0	0	0	0	0	0	0	0	0	neg cardiac work up
1	2012	33	1	0	0	0	0	0	0	0	0	0	0	0	0	1	1	0	0	1	0	0	0	0	Breakthrough seizure
1	2012	34	0	1	0	1	0	0	0	0	0	0	0	0	0	0	0	0	0	15	0	0	0	0	Masseter spasm
1	2012	18	0	0	0	0	0	0	0	0	0	0	0	0	0	0	1	1	2	10	0	0	0	0	possible OD
2	2012	32	0	1	0	0	0	0	0	0	0	0	0	0	0	0	0	1	3	5	0	0	0	0	acute toe infection
1	2012	51	0	0	0	1	0	0	0	0	0	1	0	0	0	0	1	1	0	0	0	0	0	0	Chest pain with negative CV workup
1	2012	27	0	1	0	1	0	0	0	1	0	0	0	0	0	0	4	1	2	5	3	0	0	0	Right middle lobe pneumonia
1	2012	63	0	0	0	1	0	0	0	0	0	1	0	0	0	0	0	1	3	0	2	0	0	0	Acute CP no evidence ACS. Stable AAA.
2	2012	63	0	0	0	1	0	0	0	0	0	1	0	0	0	0	0	1	3	0	2	0	0	0	Acute CP no evidence ACS. Stable AAA. Seen the day before for same complaint.
2	2012	38	1	0	0	0	0	0	0	0	0	0	0	0	0	0	1	1	2	15	0	0	0	0	Acute on chronic back pain
1	2012	38	1	0	0	0	0	0	0	0	0	0	0	0	0	0	0	0	2	0	0	0	0	0	Dehydration, hypovolemia
1	2012	48	1	1	0	1	0	1	0	0	1	1	0	0	0	0	3	0	0	0	0	0	0	0	Acute abdominal pain, constipation, dehydration
1	2012	35	1	1	0	1	0	0	0	0	0	0	0	0	0	0	0	0	0	0	0	0	0	0	Constipation, fecal impaction
1	2012	57	0	1	0	1	0	1	0	0	0	1	1	0	0	0	0	1	0	2	0	0	0	1	Admitted with BP 217/138, pt states he had not received his meds for the past 2 days while in jail.
4	2012	52	0	1	0	1	1	1	0	0	1	1	0	0	0	0	0	0	0	2	0	0	0	0	Acute chest pain with No ACS.
10	2012	31	0	1	0	0	0	0	0	0	0	0	0	0	0	0	0	1	3	8	0	0	0	0	Sickle crisis
1	2012	42	0	1	0	1	0	1	0	0	0	1	0	0	0	0	0	1	0	0	0	0	0	0	Syncope, neg workup
1	2012	36	1	0	0	1	0	0	0	0	0	0	0	0	0	0	1	1	0	4	0	0	1	0	Intractable n/v, abdominal pain, HTN, HA
1	2012	52	0	0	0	1	0	1	0	0	1	1	0	0	0	0	1	0	0	2	0	0	0	0	Acute CHF
1	2012	51	0	0	0	0	0	0	0	0	0	0	0	0	0	0	0	0	0	4	0	0	0	0	Acute abdominal pain, gallbladder sludge
1	2012	42	0	0	0	0	0	0	0	1	0	0	1	0	0	1	0	1	2	2	3	0	0	0	Acute CP without evidence of ACS, Bronchitis
2	2012	36	1	0	0	1	0	0	0	0	0	0	0	0	0	0	1	1	0	0	0	0	0	0	Nausea
1	2012	27	0	0	0	0	0	0	0	0	0	0	0	0	0	0	0	0	0	0	0	0	0	0	Complains of rectal pain, workup negative.
2	2012	25	0	1	0	0	1	0	0	0	0	0	0	0	0	1	0	0	0	1	7	0	0	0	Seizure, hypoglycemia, subtherapeutic phenytoin
4	2012	22	0	1	0	0	0	0	0	0	0	0	0	0	0	0	0	0	0	8	0	0	0	0	Sickle-cell pain crisis
1	2012	60	0	0	0	0	0	0	0	0	0	0	0	0	0	0	0	1	1	10	0	0	1	1	Severe ETOH withdrawal - had not been started on the usual alcohol withdrawal protocol.
1	2012	33	0	0	0	0	0	0	0	0	0	0	0	0	0	0	4	1	2	0	0	0	0	0	LE swelling with no DVT, venous stasis
1	2012	28	1	0	0	0	0	0	0	0	0	0	0	0	0	0	0	0	0	12	0	0	0	0	Threatened miscarraige
1	2012	42	0	0	0	0	0	0	0	0	0	0	0	0	0	0	1	1	0	4	0	0	0	0	Vomiting blood, GI outpatient f/u, returned to jail.
2	2012	51	0	0	0	1	0	0	0	0	0	0	0	0	0	0	0	0	3	1	0	0	0	0	New-onset seizure
1	2012	48	0	0	0	0	0	0	0	0	0	0	0	0	0	0	0	0	2	2	4	0	6	0	Asystolic arrest. Upper GI Bleed. Death.
2	2012	48	0	0	0	0	0	0	0	0	0	0	0	0	0	0	0	0	0	2	4	0	2	0	Asystolic arrest (no PMH or socail Hx attained)
1	2012	25	1	0	0	0	0	0	0	0	0	0	0	0	0	0	3	1	3	11	0	0	0	0	Acute dysfunctional uterine bleeding
1	2012	19	0	1	0	0	0	0	0	0	0	0	0	0	0	0	0	1	2	8	0	0	0	0	Sickle cell crisis
2	2012	19	0	1	0	0	0	0	0	0	0	0	0	0	0	0	0	1	2	8	0	0	0	0	Sickle cell crisis. Seen 2 days ago for same complaint.
2	2012	25	0	1	0	0	0	0	0	0	0	0	0	0	0	0	1	1	0	4	0	0	2	0	New-onset diabetes, AMS, hyperkalemia
1	2012	43	0	1	0	0	0	0	0	0	0	0	0	0	0	0	0	0	0	17	0	0	0	0	Rectal bleeding per hx, liver lesions
1	2012	20	0	1	0	0	0	0	0	0	0	0	0	0	0	0	0	0	0	0	0	0	0	0	Abdominal pain, N/V
1	2012	62	0	1	0	1	0	0	0	0	0	1	0	0	0	0	0	1	3	17	0	0	0	0	Acute hypovolemia 2/2 dialysis
2	2012	45	0	0	0	1	1	0	0	1	0	1	0	1	0	0	1	1	2	5	0	0	1	0	cellulitis to knee
11	2012	31	0	1	0	0	0	0	0	0	0	0	0	0	0	0	0	1	3	8	0	0	1	0	Sickle crisis
1	2012	26	1	0	0	0	0	0	0	0	0	0	0	0	0	1	3	1	2	7	0	0	0	0	Dysphagia 2/2 enlarged thyroid, orange surgery consult.
1	2012	53	0	1	0	1	0	0	0	0	0	0	0	1	0	0	5	1	0	0	0	0	0	0	Syncope, HA, workup negative
1	2012	53	0	1	0	1	1	0	0	0	0	1	1	0	0	0	1	0	2	0	0	0	0	0	High ammonia levels drawn at prison, workup in ED was negative (known cirrhotic).
1	2012	26	1	1	0	0	0	0	0	0	0	0	0	0	0	0	0	1	0	12	0	0	0	0	Continued vaginal bleeding s/p miscarriage.
1	2012	39	0	0	0	0	1	0	0	0	0	0	0	0	0	0	0	0	1	7	0	0	0	0	Hypoglycemic
1	2012	30	0	0	0	0	0	0	0	0	0	0	0	0	0	0	0	0	0	1	0	0	0	0	New-onset seizure. Was previously on dilantin for previous head injury.
1	2012	37	1	1	1	1	0	0	0	0	0	0	0	0	0	0	3	0	0	16	7	5	5	0	Suicidal ideation, hypokalemia, UTI
1	2012	31	1	0	0	1	0	0	0	0	0	0	0	0	0	0	1	1	0	0	0	0	0	0	Headache.
5	2012	22	0	1	0	0	0	0	0	0	0	0	0	0	0	0	0	0	0	8	0	0	0	0	Sickle-cell pain crisis
2	2012	66	0	0	0	1	1	1	0	0	0	1	0	0	0	0	0	1	1	7	0	0	1	0	Hyponatremia, near syncope
1	2012	22	0	1	0	0	0	0	0	0	0	0	0	0	0	0	1	1	0	0	0	0	0	0	Acute abdominal pain, blood in stool per history, negative FOBST
3	2012	25	0	1	0	0	1	0	0	0	0	0	0	0	0	1	0	0	0	7	0	0	0	0	Hypoglycemic
1	2012	57	0	1	0	1	0	0	1	0	0	0	0	1	0	1	0	1	3	8	17	0	0	0	Radiation Proctitis
12	2012	31	0	1	0	0	0	0	0	0	0	0	0	0	0	0	0	1	3	8	0	0	0	0	Sickle crisis
1	2012	22	0	0	0	0	0	0	0	0	0	0	0	0	0	0	1	1	3	10	0	0	0	0	Acute suicide attempt via Ammonium chloride ingestion
1	2012	19	0	0	0	0	0	0	0	0	0	0	0	0	0	0	3	1	0	10	0	0	0	0	Germicidal cleaner ingestion
4	2012	25	0	1	0	0	1	0	0	0	0	0	0	0	0	1	0	0	0	1	0	0	0	0	breakthrough seizure, subtherapeutic phenytoin
3	2012	51	0	0	0	0	0	0	0	0	0	0	0	0	0	1	0	0	1	1	7	7	2	0	DTs after admission to jail
1	2012	52	1	0	0	0	0	0	0	0	0	0	0	0	0	0	3	1	0	2	10	0	0	0	Sinus arrythmia, benzo withdrawal
13	2012	31	0	1	0	0	0	0	0	0	0	0	0	0	0	0	0	1	3	8	0	0	0	0	Sickle crisis
4	2012	35	0	0	0	0	0	0	0	0	0	0	0	0	0	0	1	1	3	0	0	0	0	0	Increasing hand pain following surgery last week for fracture.
1	2012	46	1	0	0	1	1	1	0	1	0	1	0	0	0	1	0	1	0	0	7	0	0	0	Acute tachycardia, acute hyperglycemia, volume depletion
6	2012	22	0	1	0	0	0	0	0	0	0	0	0	0	0	0	0	0	0	8	0	0	0	0	Sickle-cell pain crisis
1	2012	24	0	0	0	0	0	0	0	0	0	0	0	0	0	0	0			1	3	0	2	0	AMS, found down in vomit with head contusion, likely 2/2 fall.
2	2012	57	0	1	0	1	0	0	1	0	0	0	0	1	0	1	0	1	3	8	17	0	0	0	Radiation Proctitis
1	2012	30	0	1	0	1	0	0	0	0	0	0	0	0	0	0	0	0	2	4	0	0	0	0	Forein body (tongue ring) to small bowel, abdominal pain, vomiting
1	2012	33	0	0	0	0	0	0	0	1	0	0	0	0	0	0	1	0	0	15	0	0	0	0	Chronic leg pain
1	2012	>89	0	1	0	1	1	1	0	1	0	1	0	1	0	0	0	0	0	17	15	0	0	0	Urostomy complication, chronic hip pain
2	2012	52	0	0	0	1	0	1	0	0	1	1	0	0	0	0	1	0	0	7	0	0	0	0	Hypoglycemic
1	2012	31	0	0	0	0	0	0	0	0	0	0	0	0	0	0	2	1	3	1	10	0	2	0	Acute delirium, suspect 2/2 withdrawal +/- underlying psychiatric disorder.
14	2012	31	0	1	0	0	0	0	0	0	0	0	0	0	0	0	0	1	3	8	0	0	0	0	Sickle crisis
1	2012	50	0	0	0	0	0	0	0	0	0	0	0	0	0	0	1	1	0	6	0	0	0	0	Right nephrolithiasis
15	2012	31	0	1	0	0	0	0	0	0	0	0	0	0	0	0	0	1	3	8	0	0	0	0	Sickle crisis
2	2012	22	0	0	0	0	0	0	0	0	0	0	0	0	0	0	1	1	3	2	0	0	0	0	Self-resolving SVT
5	2012	35	0	0	0	0	0	0	0	0	0	0	0	0	0	0	1	0	0	0	0	0	0	0	Flank pain, blood/protein in urine from labs at jail.
1	2012	41	0	2	0	0	0	0	0	0	0	0	0	0	0	1	1	1	1	10	1	0	0	0	DT protocol at jail for 3 days, but getting worse.
1	2012	57	0	0	0	0	0	0	0	0	0	0	0	0	0	0	1	1	1	7	0	0	0	0	Acute hip pain, acute hypoglycemia
1	2012	52	0	1	0	1	1	1	0	0	0	0		0	0	0	0	0	1	2	0	0	1	0	Chest pain, hypertensive urgency
1	2012	32	0	0	1	0	0	0	0	0	0	0	0	0	0	0	3	0	0	16	0	0	0	0	Suicidal ideation, hypokalemia, UTI
5	2012	53	0	1	0	1	1	0	0	1	1	1	0	0	0	0	0	0	0	2	6	5	1	0	UTI with sepsis and AKI
1	2012	48	0	0	0	1	0	1	0	0	0	1	0	0	0	1	0	0	0	1	0	0	0	0	Breakthrough seizure
7	2012	22	0	1	0	0	0	0	0	0	0	0	0	0	0	0	0	0	0	8	0	0	1	0	Sickle-cell pain crisis
1	2013	36	0	1	0	1	0	0	0	0	0	0	1	0	0	1	1	0	1	1	0	0	0	0	Possible pseudoseizure
1	2013	36	1	0	0	0	0	0	0	0	0	0	0	0	0	0	0	1	0	0	0	0	0	0	concern for DVT, Ddimer neg, hx of migraines, back pain, GERD
1	2013	52	0	0	0	1	0	0	0	0	0	1	0	0	0	0	0	1	0	4	0	0	1	0	possible blowel obstruction
2	2013	31	0	0	0	0	0	0	0	0	0	0	1	0	0	0	0	0	0	0	0	0	0	0	Headache
6	2013	53	0	1	0	1	1	0	0	1	1	1	0	0	0	0	0	0	0	2	2	2	1	0	syncope, hypotension, tachy , paraesophageal mass
6	2013	36	0	0	0	0	0	0	0	0	0	0	0	0	0	0	1	1	2	2	2	0	2	0	CP with tachycardia and ill appearing
1	2013	24	0	0	0	0	0	0	0	0	0	0	0	0	0	0	0	1	2	7	4	0	1	0	dehydration, hyperbili, hx of Gilberts syndrome
5	2013	26	0	1	0	0	1	0	0	0	0	0	0	0	0	1	0	0	0	1	0	0	0	0	Pt had 3 seizures and found to have subtherapeutic phenytoin level
1	2013	54	1	1	0	0	0	0	0	0	0	0	0	0	0	0	1	0	0	0	0	0	0	0	CP 2/2 anxiety attack; drug seeking behavior
1	2013	34	0	0	0	0	0	0	0	0	0	0	0	0	0	0	0	0	0	14	0	0	0	0	Pt was splashed in the eye with cleaner containing degreaser and bleach
7	2013	36	0	0	0	0	0	0	0	0	0	0	0	0	0	0	1	1	1	2	0	0	0	0	Acute chest pain with no evidence of ACS
3	2013	36	1	0	0	1	0	0	0	0	0	0	0	0	0	0	0	0	0	4	2	0	0	0	Abdominal pain and HTN
1	2013	34	0	1	0	1	0	0	0	0	1	1	0	0	0	0	0	1	1	2	6	7	0	0	uncontrolled HTN and b/l LE edema
1	2013	22	0	1	0	0	0	0	0	0	0	0	0	0	0	0	0	1	0	5	6	0	0	0	Acute epididymitis
4	2013	36	1	0	0	1	0	0	0	0	0	0	0	0	0	0	0	0	0	4	2	0	0	0	Abdominal pain and HTN
1	2013	49	0	0	0	0	0	1	0	1	0	1	0	1	0	0	0	1	2	2	4	0	1	1	Colon cancer patient on methadone and radiation, hypovolemia due to diarrhea
2	2013	49	0	0	0	0	0	1	0	1	0	1	0	1	0	0	0	1	2	10	0	0	0	0	nausea with vomiting from opitate withdrawl, active colon cancer patient
1	2013	48	1	0	1	0	0	0	0	0	0	0	0	0	0	0	1	1	0	16	2	16	0	0	mania and visual hallucinations
1	2013	27	1	1	0	0	0	0	0	0	0	0	0	0	0	0	1	1	0	4	15	0	0	0	acute abdominal distention and no BM for 1 week; ventral hernia
1	2013	35	0	0	0	0	0	0	0	0	0	0	0	0	0	1	0	1	0	1	0	0	0	0	Seizure
1	2013	28	1	0	0	0	0	0	0	0	0	0	0	0	0	0	1	1	0	4	0	0	0	0	Acute gastroenteritis
1	2013	34	1	0	0	0	0	0	0	1	0	0	0	0	0	0	0	0	0	4	0	0	0	0	Acute abdominal pain
1	2013	26	1	1	0	0	0	0	0	0	0	0	0	0	0	0	0	0	1	8	0	0	0	0	Allergic reaction with urticaria
1	2013	65	0	1	0	1	0	0	0	0	0	0	0	0	0	0	1	1	0	4	7	8	1	1	hepatic encephalopathy, dehydration, pancytopenia, not given meds in jail
1	2013	49	0	1	0	1	0	0	0	0	0	0	0	0	0	0	1	0	0	2	0	0	0	0	asymptomatic bradycardia on metoprolol for HTN
1	2013	43	1	0	0	0	0	0	0	0	0	0	0	0	0	1	0	1	0	1	10	0	0	0	arrested for alcohol intoxication, had seizure shotly thereafter
1	2013	34	0	0	0	0	0	0	0	0	0	0	0	0	0	0	1	1	2	6	5	0	0	0	UTI
1	2013	57	1	1	0	0	1	0	0	0	0	0	0	0	0	0	1	0	0	17	0	0	0	1	Pt wanted to complete a rabies series vaccination from a dog bite 9 months prior to arrival. Pt was completely asx. Medical staff at infirmary could have informed patient she was out of the window to receive this vaccination. I think this could be considered a barrier to care?
1	2013	58	0	0	0	1	0	0	0	0	0	0	1	0	0	0	1	1	0	0	0	0	0	0	Abdominal pain with negative workup suspicious for secondary gain
1	2013	45	0	0	0	1	1	0	0	1	0	1	0	1	0	0	1	1	2	5	0	0	1	0	cellulitis s/p lac repair 10 days earlier
1	2013	62	1	0	0	0	0	0	0	0	0	0	0	0	0	0	0	1	0	0	0	0	0	0	Acute chest pain with no evidence of ACS
1	2013	22	1	0	0	0	0	0	0	0	0	0	0	0	0	0	0	1	2	17	0	0	0	0	Opioid withdrawals and 6 months pregnant
2	2013	34	0	0	0	0	0	0	0	0	0	0	0	0	0	0	1	1	0	5	0	0	0	0	Cellulitis
2	2013	23	0	0	0	0	0	0	0	0	0	0	0	0	0	0	1	1	2	5	0	0	0	0	UTI
1	2013	23	1	0	0	0	0	0	1	0	0	0	0	1	0	1	0	0	2	1	6	5	0	0	Syncope and UTI
7	2013	53	0	1	0	1	1	0	0	1	1	1	0	0	0	0	0	0	0	5	0	0	1	0	acute cellulitis
1	2013	22	0	0	0	0	0	0	0	0	0	0	0	0	0	0	0	0	2	0	0	0	0	0	Acute chest pain with no evidence of ACS
1	2013	35	0	1	0	0	0	0	0	1	0	0	0	0	0	0	1	1	0	17	4	0	0	0	metal FOB ingestion; non-obstructive
3	2013	57	0	0	0	1	0	0	0	0	0	1	1	0	0	0	0	0	0	0	0	0	0	0	Acute chest pain with no evidence of ACS
1	2013	57	0	1	0	1	0	0	0	0	0	0	0	0	0	0	3	1	1	1	16	0	1	0	AMS secondary to etoh withdrawl, attempted DT protocol in jail but failed
6	2013	45	0	0	0	1	1	0	0	1	0	1	0	1	0	0	1	1	2	5	5	0	0	0	asbcess IandDed, cellulitis
1	2013	48	0	1	0	0	0	0	0	0	0	0	0	0	0	0	3	1	0	1	7	0	1	0	seizures, hyponatremia
2	2013	42	0	0	0	1	0	0	0	0	0	0	0	0	0	0	1	1	0	0	0	0	0	0	Chest pain with negative CV workup
7	2013	45	0	0	0	1	1	0	0	1	0	1	0	1	0	0	1	1	2	5	0	0	0	0	Leg cellulitis
1	2013	40	0	0	0	0	0	0	0	0	0	0	0	0	0	0	0	1	2	0	0	0	0	0	Acute chest pain with no evidence of ACS
2	2013	40	0	0	0	0	0	0	0	0	0	0	0	0	0	0	0	1	2	2	0	0	0	0	Palpitations resolved
3	2013	34	0	0	0	0	0	0	0	0	0	0	0	0	0	0	1	1	2	13	15	0	0	0	Periodontal disease and jaw dystonia
16	2013	32	0	1	0	0	0	0	0	0	1	0	0	0	0	0	0	0	0	8	0	0	0	0	severe pain with hx of sickle cell disease, very frequent flyer
1	2013	48	1	0	0	0	1	0	0	1	0	0	0	0	0	0	4	1	2	2	0	0	0	0	popliteal artery occulusion in BKA
3	2013	40	1	0	0	0	0	0	0	0	0	0	0	0	0	0	0	1	0	4	0	0	0	0	Acute duodenitis
1	2013	27	1	0	0	0	0	0	0	0	0	0	0	0	0	0	1	0	1	8	5	0	0	0	Dizziness and cervicitis
1	2013	52	0	0	0	1	1	0	0	0	0	0	0	0	0	1	1	1	1	7	0	0	0	0	Hyperglycemia
1	2013	21	1	0	0	0	0	0	0	0	0	0	0	0	0	0	0	0	0	4	0	0	0	0	Acute abdominal pain
1	2013	42	0	0	0	1	0	0	0	0	0	1	0	0	0	0	5	1	0	2	0	0	0	0	HTN, resovled, hx of PTSD
1	2013	28	0	0	0	0	0	0	0	0	0	0	0	0	0	1	4	0	2	5	0	0	0	0	bialteral foot cellulitis, refusing jail abx
2	2013	28	0	0	0	0	0	0	0	0	0	0	0	0	0	1	4	0	2	17	1	0	0	0	Benzo and opioid withdrawal
1	2013	52	0	0	0	0	0	0	0	0	0	0	0	0	0	1	0	0	0	1	0	0	0	0	s/p seizure
1	2013	38	0	0	0	0	0	0	0	0	0	0	0	0	0	0	0	0	0	4	0	0	0	0	reducible inguinal hernia, hx of GERD and TBI
1	2013	38	0	0	0	0	0	0	0	0	0	0	0	0	0	0	0	0	0	4	17	0	0	0	Right inguinal hernia. Will follow up for surgery
1	2013	39	0	0	0	1	1	0	0	1	0	0	0	0	0	0	1	1	0	6	0	0	0	0	L flank pain radiates to groin, urinary obstruction
2	2013	48	0	1	0	0	0	0	0	0	0	0	0	0	0	1	1	3	0	1	1	7	1	0	Sz, AMS, hyponatremia
2	2013	36	0	0	0	0	0	0	0	0	0	0	0	0	0	1	0	1	0	6	4	0	0	0	Urinary retention and constipation
2	2013	42	0	0	0	1	0	0	0	0	0	1	0	0	0	0	5	1	0	0	0	8	0	0	HA with vague symptoms, CTCTA neg, INR subtheraputic ofr a fib
3	2013	41	0	0	0	1	0	0	0	0	0	0	0	0	0	0	1	1	0	2	7	0	0	0	syncope from dehydration
2	2013	35	0	1	0	1	0	0	0	0	1	1	0	0	0	0	0	1	1	2	6	7	0	0	b/l LE edema
2	2013	19	0	0	0	0	0	0	0	0	0	0	0	0	0	0	1	1	2	1	10	3	2	0	AMS and resp failure requiring intubation, suspected OD
1	2013	51	1	0	0	0	0	0	0	0	0	0	0	0	0	0	0	0	0	5	0	0	0	0	preseptal cellulitis
1	2013	30	0	1	0	0	0	0	0	0	0	0	0	0	0	0	0	1	1	15	0	0	0	0	Lumbago
3	2013	35	0	1	0	1	0	0	0	0	1	1	0	0	0	0	0	1	1	2	6	7	0		b/l LE edema
4	2013	23	1	0	0	1	0	0	0	1	0	0	0	0	0	1	5	1	0	4	11	0	0	0	Pt claimed to have swallowed a foreign body and put a foreign body in her vagina
5	2013	23	1	0	0	1	0	0	0	1	0	0	0	0	0	1	5	1	0	1	7	0	0	0	Syncopal episode with glucose=63
1	2013	38	1	1	0	0	0	0	0	0	0	1	0	0	0	0	0	0	0	0	0	0	0	0	Palpitations resolved
1	2013	32	0	1	0	0	0	0	0	1	0	0	0	0	0	0	1	1	1	10	0	0	0	0	ibuprofen overdose without suicidal intentions
1	2013	51	0	1	0	0	0	0	0	0	0	0	0	0	0	0	1	1	2	3	2	2	1	0	dyspnea, hypotension, bradycardia, with possible ST elevation but no reciprocal changes
5	2013	47	1	0	0	0	0	0	0	0	0	1	0	0	1	0	0	1	3	4	1	0	0	0	AMS -psych overlay, gastritis, hx of ankylsing spondyltis and crohns
1	2013	39	1	0	0	0	0	0	0	0	0	0	0	0	0	0	0	1	1	6	5	0	0	0	Abdominal pain and UTI
2	2013	52	0	0	0	1	0	0	0	0	0	1	0	0	0	0	0	1	0	4	0	0	1	0	bowel obstruction
1	2013	45	0	0	0	1	0	0	0	0	0	0	0	0	0	0	0	1	0	5	0	0	0	1	osteomyelitis of tissue, missed hadn apointment due to being incarcerated
6	2013	23	1	0	0	1	0	0	0	1	0	0	0	0	0	1	5	1	0	1	6	5	0	0	Seizure-like activity and head injury with UTI
2	2013	66	0	1	0	1	0	0	0	0	0	0	0	0	0	0	1	1	1	1	4	5	2	0	AMS, hep C, UTI
1	2013	21	0	0	0	1	0	0	0	0	0	0	0	0	0	0	0	0	0	4	0	0	0	0	Acute abdominal pain
1	2013	48	0	0	0	1	0	0	0	0	0	0	0	0	0	1	0	1	1	1	10	2	1	0	AMS/cerabral aneurysm, hypertension, alcholism
6	2013	47	1	0	0	0	0	0	0	0	0	1	0	0	1	0	0	1	3	2	16	0	0	0	metoprolol ingestion in suicide attempt
1	2013	45	0	1	0	0	0	0	0	0	0	0	0	0	0	0	4	1	2	10	1	0	2	0	OD on cough medicine
7	2013	47	1	0	0	0	0	0	0	0	0	1	0	0	1	0	0	1	3	1	0	0	0	0	possible seizure, hx of multiple visits with no abnormalities found
2	2013	21	1	0	0	0	0	0	0	0	0	0	0	0	1	0	1	1	2	0	0	0	0	0	RUQ pain, normal work up, hx of chrohns
1	2013	43	0	1	0	1	0	0	0	0	0	0	0	0	0	1	0	1	0	1	1	0	0	1	not receving sx meds, seizure
1	2013	19	0	0	0	0	0	0	0	0	0	0	0	0	0	0	3	0	0	13	5	0	0	0	Acute dental infection
7	2013	23	1	0	1	1	0	0	0	1	0	0	0	0	0	1	5	1	0	17	10	0	0	0	Overdose and suicide attempt by hanging
2	2013	26	0	0	0	0	0	0	0	0	0	0	0	0	0	0	0	1	1	8	17	0	0	0	Thrombophilic with no known etiology and off warfarin p/w leg swelling. Negative DVT and PE.
1	2013	44	0	1	0	1	1	0	1	0	0	0	0	0	0	1	0	1	0	2	0	0	0	0	transient hypotention after taking several BP meds
2	2013	67	0	0	0	1	0	0	0	1	0	0	0	0	0	1	1	0	0	1	15	0	1	0	Syncope with head injury and dizziness. Admitted to floor to watch over night
1	2013	26	1	0	0	0	0	0	0	0	0	0	0	0	0	0	3	1	1	6	5	0	0	0	14 weeks pregnant with UTI
1	2013	29	0	1	0	0	0	0	0	1	0	0	0	0	0	0	0	1	2	0	0	0	0	0	question about ostomy
8	2013	23	1	0	0	1	0	0	0	1	0	0	0	0	0	1	5	1	0	8	0	0	0	0	Epistaxis
4	2013	51	0	0	0	0	0	0	0	0	0	0	0	0	0	1	0	0	1	1	15	0	0	0	Seizure 2/2 alcohol withdrawal. Nasal laceration and nasal bone fracture
2	2013	26	1	0	0	0	0	0	0	0	0	0	0	0	0	0	3	1	1	6	5	0	0	0	Yeast infection 2/2 recent antibiotic use
1	2013	23	1	1	0	0	0	0	0	0	0	0	0	0	0	0	1	1	2	5	5	0	0	0	viral GI illness vs grug withdrawl
3	2013	67	0	0	0	1	0	0	0	1	0	0	0	0	0	1	1	0	0	4	5	0	2	0	Abdominal sepsis, dehydration and hypotension
2	2013	36	1	1	0	0	0	0	0	0	0	0	0	0	0	0	0	0	0	12	0	0	1	0	severe post-partum pre-ecclampsia
3	2013	43	0	0	0	1	0	0	0	0	0	1	0	0	0	0	5	1	0	2	7	2	1	0	Syncope, HTN, hyperglycemia
2	2013	49	0	0	0	1	0	1	0	0	0	1	0	0	0	1	0	0	0	1	0	0	0	0	Dizziness that improves with fluids
1	2013	27	0	1	0	0	0	0	0	0	0	0	0	0	0	0	1	0	0	1	10	0	2	0	AMS and possible ingestion after being charged for murder
2	2013	23	1	1	0	0	0	0	0	0	0	0	0	0	0	0	1	1	2	10	0	0	0	0	likely cocaine abuse in jail
2	2013	28	0	0	0	0	0	0	0	0	0	0	0	0	0	0	1	1	2	16	0	0	0	0	dx with conversion disorder (psychogenic resp distress on day of court date)
4	2013	43	0	0	0	1	0	0	0	0	0	1	0	0	0	0	5	1	0	0	0	0	0	0	CP, neg work up
1	2013	37	0	0	0	0	0	0	0	0	0	0	0	0	0	0	0	1	0	5	0	0	0	0	Olecranon bursitis
1	2013	29	0	0	0	0	0	0	0	0	0	0	0	1	0	1	4	0	0	1	0	0	0	1	Pt had recently been discharged from the hospital for seizures that were difficult to control. He was taking multiple medications and has a vagal nerve stimulator. He was apparently aggressive after leaving the hospital and returning to the prison. It is unknown if the patient received his seizure medications overnight.
9	2013	23	1	0	0	1	0	0	0	1	0	0	0	0	0	1	5	1	0	1	0	0	0	0	Breakthrough seizures
3	2013	49	0	0	0	1	0	1	0	0	0	1	0	0	0	1	0	0	0	10	0	0	0	0	acute dilantin toxicity
1	2013	47	0	1	0	1	0	0	0	0	0	0	0	0	0	0	3	1	1	1	0	0	0	0	Peripheral neuropathy
1	2013	33	0	1	0	0	0	0	0	0	0	0	0	0	0	0	0	0	0	13	15	0	0	0	foreign body in ear
5	2013	49	0	0	0	1	0	1	0	0	0	1	0	0	0	1	0	0	0	1	1	0	1	0	AMS and reccurrent seizures, second visit in same day,
4	2013	49	0	0	0	1	0	1	0	0	0	1	0	0	0	1	0	0	0	1	0	0	0	0	Brief episode of AMS likely 2/2 to dilantin toxicity. Resolved
8	2013	47	1	0	0	0	0	0	0	0	0	1	0	0	1	0	0	1	3	6	7	5	0	0	chronic hydronephrosis, UTI, dehydration
1	2013	64	0	0	0	1	0	0	0	0	0	0	0	0	0	0	1	1	2	14	14	0	1	0	hypopyon and corneal ulcer, to OR eventually for intraocular abx
1	2013	31	0	0	0	1	0	0	0	0	0	1	0	0	0	0	0	1	1	15	6	0	0	0	L flank pain radiates to groin with dysuria
2	2013	31	0	0	0	1	0	0	0	0	0	1	0	0	0	0	0	1	1	6	5	15	0	0	L flank pain radiates to groin with dysuria; urethritis; foley placed
1	2013	52	0	1	0	1	0	0	0	0	0	0	0	0	0	0	1	1	2	4	10	7	2	0	hematemesis, cocaine abuse, hypoNa, HpoyK
3	2013	31	0	0	0	1	0	0	0	0	0	1	0	0	0	0	0	1	1	6	5	15	0	0	dysuria and green discharge in foley
1	2013	57	0	0	0	1	0	0	0	1	1	1	0	0	0	0	1	1	0	2	0	0	1	0	CHF exacerbation
3	2013	66	0	1	0	1	0	0	0	0	0	0	0	0	0	0	1	1	1	1	3	0	1	0	AMS, hypocariba, hx of hep C
1	2013	35	0	0	1	0	0	0	0	0	0	0	0	0	0	0	1	1	0	16	0	0	0	0	Hunger strike in an attempt to die
1	2013	53	0	1	0	1	0	1	0	1	0	1	0	0	0	0	0	1	0	2	3	0	0	0	CP ruled out ACS
1	2013	35	1	0	1	0	0	0	0	0	0	0	0	0	0	0	5	0	0	16	0	0	0	0	Pt swallowed parts of her radio and said she couldn't control what she was doing
1	2013	36	0	0	0	0	0	0	0	0	0	0	0	0	0	0	0	1	0	6	0	0	0	0	kindney stone
3	2013	26	0	0	0	0	0	0	0	0	0	0	0	0	0	0	0	1	1	8	17	0	0	0	Thrombophilic patient with chronic RLE DVT
1	2013	34	0	0	0	0	1	0	0	0	0	1	0	0	0	0	1	0	1	2	17	0	0	0	Syncope
1	2013	38	1	1	0	1	1	0	0	0	0	0	0	0	0	1	5	1	0	2	0	0	0	0	HTN forgot to take medication for one day. Asx
2	2013	63	0	1	0	1	0	0	1	0	0	0	0	0	0	0	0	1	0	2	0	0	0	0	Acute chest pain with no evidence of ACS
1	2013	61	0	1	0	0	0	0	0	0	0	0	1	0	0	1	0	1	1	1	1	0	1	0	aphasic CVA
5	2013	43	0	0	0	1	0	0	0	0	0	1	0	0	0	0	5	1	0	8	3	2	1	0
9	2013	47	1	0	0	0	0	0	0	0	0	1	0	0	1	0	0	1	3	5	6	0	0	0	UTI, chronic hydronephrosis
11	2013	23	1	0	0	1	0	0	0	1	0	0	0	0	0	1	5	1	0	1	7	0	0	0	Breakthrough seizures and glucose=73
2	2013	36	0	1	0	1	0	0	0	0	0	1	1	0	0	1	1	0	0	0	2	0	0	0	CP with neg workup
2	2013	57	0	0	0	1	0	1	0	1	1	1	0	0	0	0	1	1	0	2	0	0	0	0	CHF exacerbation
6	2013	49	0	0	0	1	0	1	0	0	0	1	0	0	0	1	0	0	0	5	0	0	0	0	paronychia
4	2013	66	0	1	0	1	0	0	0	0	0	0	0	0	0	0	1	1	1	1	4	4	1	0	AMS, hepatic encaphalopathy, cirrhosis, hx of hep C
3	2013	57	0	0	0	1	0	1	0	1	1	1	0	0	0	0	1	1	0	2	0	0	0	0	CHF exacerbation
1	2013	32	0	0	0	0	0	0	0	0	0	0	0	0	0	0	0	1	0	5	0	0	0	0	Exposure- communicable disease
12	2013	23	1	0	0	1	0	0	0	1	0	0	0	0	0	1	5	1	0	1	0	0	0	0	Breakthrough seizures
6	2013	43	0	0	0	1	0	0	0	0	0	1	0	0	0	0	5	1	0	2	0	0	0	1	CPwith palp, cardiac work up neg, jail did nto give coumadin for a few days
1	2013	37	0	0	1	0	0	0	0	0	0	0	0	0	0	0	4	1	3	4	16	0	1	0	swallowed a razor blade, admitted, hx of schizphrenia and hep B
1	2013	61	1	2	0	1	1	0	0	0	0	0	0	0	0	0	0	0	0	0	0	0	0	0	Acute chest pain with no evidence of ACS and headache
5	2013	66	0	1	0	1	0	0	0	0	0	0	0	0	0	0	1	1	1	1	0	0	1	0	hepatic encephalopathy, hep C
7	2013	43	0	0	0	1	0	0	0	0	0	1	0	0	0	0	5	1	0	2	8	0	0	0	HTN, subtheraputic INR for PE
2	2013	61	0	1	0	0	0	0	0	0	0	0	1	0	0	1	0	1	1	10	15	15	1	0	dilantin toxicity, fall with shoudler conutions
1	2013	43	1	0	0	0	0	0	0	1	0	0	0	1	0	0	1	0	2	0	0	0	0	0	abd pain, neg work up
2	2013	58	0	0	0	1	0	0	0	0	0	0	1	0	0	0	1	1	0	0	0	0	0	0	HTN and bradycardia
8	2013	43	0	0	0	1	0	0	0	0	0	1	0	0	0	0	5	1	0	8	2	0	0	0	coumadin toxicity
2	2013	44	1	0	0	0	0	0	0	0	1	0	0	1	0	0	1	0	2	0	0	0	0	0	abd pain, hx of G tube for gasteroparesis, neg work up
9	2013	43	0	0	0	1	0	0	0	0	0	1	0	0	0	0	5	1	0	6	8	0	0	0	second visit for elevated INR, now with hematuria
2	2013	40	0	1	0	1	0	1	0	0	0	0	1	0	0	0	0	0	0	1	0	0	0	0	Facial parasthesias
1	2013	74	0	0	0	1	0	0	0	0	0	0	0	0	0	0	0	1	1	0	0	0	0	0	Acute chest pain with no evidence of ACS
1	2013	43	0	1	0	1	0	0	0	0	0	0	0	0	0	0	0	1	2	15	0	0	0	0	Acute sternocleidomastoid strain
4	2013	34	0	0	0	0	0	0	0	0	0	0	0	0	0	0	1	1	2	6	5	0	3	0	obstructing ureteral stone, sent to OR for stenting, UTI
4	2013	57	0	0	0	1	0	1	0	1	1	1	0	0	0	0	1	1	0	2	0	0	0	0	Acute of chronic chest pain
1	2013	51	0	1	0	1	0	0	0	0	0	0	0	0	0	0	0	1	0	2	0	0	0	0	orthostatic hypotension
1	2013	21	0	0	0	0	0	0	1	1	0	0	0	0	0	1	0	1	2	17	0	0	0	0	Toilet paper stuck in ear requiring removal
1	2013	53	1	0	0	0	0	0	0	0	0	0	0	0	0	0	3	0	0	0	0	0	0	0	RUQ pain radiating to back resolved with Dilaudid
4	2013	26	0	0	0	0	0	0	0	0	0	0	0	0	0	0	0	1	1	0	0	0	0	0	Abdominal pain not otherwise specified
3	2013	64	0	0	0	1	0	0	0	0	0	1	0	0	0	0	0	1	0	4	0	0	0	0	Abdominal pain not otherwise specified
3	2013	25	0	1	0	0	0	0	0	0	0	0	0	0	0	1	0	0	1	1	0	0	0	0	Pt had a witnessed seizure 2/2 refusing meds for past two days
1	2013	44	0	0	0	1	0	0	0	0	0	0	0	0	0	0	1	1	2	10	0	0	0	0	Methamphetamine withdrawal
3	2013	36	0	1	0	1	0	0	0	0	0	1	1	0	0	1	1	0	0	1	0	0	0	1	breakthrough seizure, no dilantin in jail
4	2013	36	0	1	0	1	0	0	0	0	0	1	1	0	0	1	1	0	0	1	0	0	0	1	Seizure. Silverdale ran out fo patient's anti-seizure medication
1	2013	57	0	0	0	1	0	0	0	0	0	0	0	0	0	0	0	0	1	1	10	17	0	0	AMS, alcohol withdrawal and dehydration
1	2013	50	0	0	0	0	0	0	0	0	0	0	0	0	0	0	0	0	1	2	0	0	0	0	Acute chest pain with no evidence of ACS
1	2013	35	1	0	0	0	0	0	0	1	0	0	0	0	0	0	1	0	0	4	0	0	0	0	Abdominal pain not otherwise specified
1	2013	37	0	0	0	0	0	0	0	1	0	0	0	0	0	0	0	1	0	1	15	5	1	0	R sided weakness, CVA alert, found to have mandible fracture and skin infection
5	2013	57	0	0	0	1	0	1	0	1	1	1	0	0	0	0	1	1	0	0	0	0	0	0	Chest pain, with multiple recent visits for same
1	2013	36	0	1	0	0	0	0	0	0	0	0	0	0	0	0	0	0	0	4	0	0	0	0	angioedema of the bowel causing pain
1	2013	32	1	0	0	0	0	0	0	0	0	0	0	0	0	1	3	1	0	1	17	0	0	0	s/p seizure like activity and found to have sub-therapeutic dilantin level
5	2013	36	0	1	0	1	0	0	0	0	0	1	1	0	0	1	1	0	0	1	0	0	0	0	Seizure, dilantin levels subhteraputic
1	2013	24	1	1	0	0	0	0	0	0	0	0	0	0	0	0	4	0	0	13	0	0	0	0	Tongue ring stuck requiring removal
1	2013	57	0	0	0	1	0	0	0	0	0	0	0	0	0	0	1	1	0	1	1	6	0	0	AMS, liekly dementia, also had hematuria
2	2013	52	1	0	0	1	0	0	0	0	0	1	0	0	0	0	1	1	3	4	8	0	3	0	GI bleed with hemorrhagic shock, GI lab then ICU, hx of hep C
1	2013	34	1	0	0	0	0	0	0	0	0	0	0	0	0	0	0	1	0	0	0	0	0	0	Jaw pain and swelling
1	2013	38	0	1	0	0	0	0	0	0	0	0	0	0	0	0	0	1	0	15	0	0	0	0	chronic skin ulcer
2	2013	36	0	1	0	0	0	0	0	0	0	0	0	0	0	0	0	0	0	5	7	0	0	0	gasteroenteristis and dehydration causing syncope
1	2013	51	0	0	0	1	0	0	0	0	0	0	0	0	0	0	4	0	3	1	6	15	2	0	AMS, AKI, rhabdo
2	2013	44	0	1	0	1	1	0	1	0	0	0	0	0	0	0	0	1	0	1	0	0	1	0	seizures
1	2013	25	0	0	0	1	1	1	1	1	1	1	1	1	1	1	1	1	2	10	0	0	0	0	ingested meth in jail
1	2013	21	1	1	0	1	0	0	0	0	0	0	0	0	0	0	0	0	0	4	11	0	0	0	1st trimester pregnancy with UTI
2	2013	34	1	0	0	0	0	0	0	0	0	0	0	0	0	0	0	1	0	6	5	0	0	0	UTI with hematuria
2	2013	21	1	1	0	1	0	0	0	0	0	0	0	0	0	0	0	0	0	2	0	0	0	0	1st trimester pregnancy with untreated HTN and new onset headache
1	2013	33	0	0	0	0		10	0	0	0	0	0	0	0	0	1	0	2	7	7	0	1	0	DKA despite good care by jail
2	2013	27	0	0	0	0	0	0	0	0	0	0	0	0	0	0	0	1	0	0	0	0	0	0	HA
1	2013	41	1	0	0	0	0	0	0	1	0	0	0	0	0	0	0	1	0	0	4	0	0	0	GAstritis
6	2013	36	0	1	0	1	0	0	0	0	0	1	1	0	0	1	1	0	0	1	0	0	0	0	seizure, recently taken off his dilantin
1	2013	54	0	0	0	0	1	1	0	0	0	1	0	0	0	0	3	1	0	1	0	0	0	0	Seizure like activity
1	2013	58	0	1	0	0	0	0	0	0	0	0	0	0	0	1	0	0	0	1	0	0	1	0	breathrough seizures, AMS
1	2013	44	0	0	0	0	0	0	0	0	0	0	0	0	0	0	0	1	2	6	0	0	0	0	Paraspinal pain and urinary hesitancy
2	2013	52	0	0	0	1	0	0	0	0	0	0	0	0	0	0	4	0	3	2	5	0	0	0	AMS, Syncope and cellulitis after recent ICU admission
1	2013	43	0	0	0	0	1	0	0	0	0	0	0	0	0	0	1	1	0	0	0	0	0	0	Acute chest pain with no evidence of ACS
3	2013	21	1	1	0	1	0	0	0	0	0	0	0	0	0	0	0	0	0	4	11	0	0	0	Acute abdominal pain related to pregnancy
1	2013	62	0	0	0	0	0	0	0	1	0	1	0	0	0	0	0	1	0	3	0	0	0	0	COPD bronchitis, chest wall pain
3	2013	52	1	0	0	1	0	0	0	0	0	1	0	0	0	0	1	1	3	17	0	0	0	0	Dehydration
3	2013	27	0	0	0	0	0	0	0	1	0	0	0	0	0	0	1	1	2	1	15	0	0	0	AMS after witnessed seizure. Resolved
1	2013	75	0	0	1	0	0	0	0	0	0	0	0	1	0	0	4	1	0	16	0	0	0	0	starving himself, sent for med clearance before going to MB, cleared sent back to jail to await placement
8	2013	54	0	1	0	1	1	0	0	1	1	1	0	0	0	0	0	0	0	2	2	0	1	0	acute CHF exacerbation, anasarca
3	2013	36	0	1	0	0	0	0	0	0	0	0	0	0	0	0	0	0	0	13	0	0	1	0	hereditary angioedema
1	2013	31	0	0	13	0	0	0	0	0	0	0	0	0	0	0	1	1	1	13	0	0	0	0	removal of oral arch bars 2/2 discomfort
2	2013	27	0	1	0	0	0	0	0	0	0	0	0	0	0	0	1	0	0	13	3	0	0	0	Sialadenitis
1	2013	62	0	0	0	0	1	1	0	1	1	1	0	1	0	0	1	0	0	1	0	0	2	0	ICH
1	2013	39	0	0	0	0	0	0	0	0	0	0	0	0	0	0	0	1	0	4	17	0	0	0	Inguinal hernia. Surgery in 2 weeks.
4	2013	53	1	0	0	1	0	0	0	0	0	1	0	0	0	0	1	1	3	0	0	8	0	0	chest pain with no cause , chronic thrombocytopenia
1	2013	52	0	0	0	1	0	0	0	0	0	0	0	0	0	1	4	0	0	1	0	0	1	0	seizures.
1	2014	54	0	0	0	0	0	0	0	1	0	0	0	0	0	0	1	1	0	3	5	0	0	1	acute COPD exacerbation: hx of COPD with known lung infection no access to abx during jail transfer
1	2014	61	0	1	0	1	1	0	0	0	0	1	0	0	0	1	4	1	0	0	4	0	0	0	multiple vague complaints, cardiac sets neg, silverdale to arrange stress test, constipation
1	2014	32	1	0	0	0	0	0	0	0	0	0	0	0	0	0	1	1	2	15	0	0	0	0	psoriasis
1	2014	53	0	1	0	1	0	0	0	0	1	0	0	1	0	0	0	0	0	2	0	0	1	0	runs of v fib, AICD defibed, admitted for obs
1	2014	45	0	1	0	0	0	0	0	0	0	0	0	0	0	0	0	1	3	8	15	15	0	0	GSW prior to jail, now with cellulitis and DVT
1	2014	56	0	0	0	0	0	0	0	0	0	0	0	0	0	0	0	1	3	0	4	8	0	1	perpheral edema off meds, hx of hep B, cirrhosis, esophageal vareces
1	2014	73	0	0	0	1	0	0	0	0	0	0	0	0	0	0	1	1	3	1	0	0	1	0	new onset seizure vs syncope
1	2014	48	0	0	0	0	0	0	0	0	0	0	0	0	0	0	0	1	0	5	0	0	1	0	cellulitis after stepping on a nail
5	2014	53	1	0	0	1	0	0	0	0	0	1	0	0	0	0	1	1	0	5	0	0	0	0	chest pain, UTI, hx of hep C
2	2014	19	0	1	0	0	0	0	0	0	0	0	0	0	0	0	0	0	0	0	0	0	0	0	Headache and dizziness
1	2014	45	0	0	0	0	0	0	0	0	0	0	0	0	0	0	0	1	2	4	13	0	0	0	rectal bleeding of unknown origin, otitis externa
1	2014	65	0	1	0	1	0	0	0	1	1	0	0	0	0	0	0	1	1	0	0	0	0	1	chest pain, hx of pacemaker, jail not providing ASA and plavix
3	2014	19	0	1	0	0	0	0	0	0	0	0	0	0	0	0	0	0	0	16	0	0	0	0	ingestion with "half-idea" of hurting himself, nontoxic
1	2014	41	0	0	0	0	0	0	0	0	0	1	0	0	0	0	3	1	2	0	4	0	0	0	Chest pain with GERD
1	2014	52	0	0	0	1	1	0	0	0	0	1	1	0	0	0	0	0	0	1	7	0	2	0	CVA with neg images, TPA PTA
1	2014	41	0	1	0	1	0	0	0	0	0	1	0	0	0	0	0	1	2	0	3	5	0	0	chest pain with asthma exacerbation and URI
1	2014	26	1	0	0	0	0	0	0	0	0	0	0	0	0	0	3	1	2	11	0	0	0	0	Threatened misccariage,history of multiple visits for the same (later found to ahve subchorionic hemorrhege), of note patient at Moccasin bend a few weeks before incarceration
1	2014	29	1	0	0	0	0	0	0	0	0	0	0	0	0	1	3	1	2	0	0	0	0	0	alleged meth ingestion, patient denied, no clincal evidence of
1	2014	26	1	0	0	0	0	0	0	0	0	0	0	0	0	0	3	1	2	10	0	0	0	0	meth tox, hx of hep C
1	2014	18	0	1	0	0	0	0	0	1	0	0	0	0	0	1	1	1	0	1	0	0	0	0	Seizures off his keppra for 2 years
1	2014	33	0	1	0	1	0	0	0	0	0	0	0	0	0	0	0	0	2	2	6	0	1	0	HTN urgency with cr 2.3. Off meds until arrival at jail.
1	2014	58	0	1	0	1	0	0	0	1	0	0	0	0	0	0	1	1	0	15	0	0	0	0	cervical radiculopathy
2	2014	26	1	0	0	0	0	0	0	0	0	0	0	0	0	0	3	1	2	11	0	0	0	0	Threatened misccariage(later found to have subchorionc hemmorrheage) miltiple visits for same, of note patient at Moccasin bend a few weeks before incarceration
1	2014	27	1	0	0	0	0	0	0	0	0	0	0	0	0	0	0	1	2	0	0	0	0	0	wrist pain
1	2014	30	1	0	0	0	0	0	0	0	0	0	0	0	1	0	1	1	0	5	5	0	0	0	Multiple vague complaints, dx with gastritis and sinusitis
6	2014	53	1	0	0	1	0	0	0	0	0	1	0	0	0	0	1	1	0	0	4	8	0	0	mild abd pain, mild ammonia elevation, chronic pancytopenia, hx of hep C
1	2014	22	1	0	0	0	0	0	0	1	0	0	0	0	0	0	1	1	2	0	0	0	0	0	chest pain
3	2014	26	1	0	0	0	0	0	0	0	0	0	0	0	0	0	3	1	2	11	11	0	0	0	Threatened misccariage(later found to have subchorionc hemmorrheage) miltiple visits for same, of note patient at Moccasin bend a few weeks before incarceration
4	2014	26	1	0	0	0	0	0	0	0	0	0	0	0	0	0	3	1	2	11	0	0	0	0	Threatened misccariage(subC hemorrhage now ruled out), multiple visits for same.
1	2014	23	1	1	0	0	0	0	0	0	0	0	0	0	0	0	4	0	0	8	0	0	0	0	allergic reaction
2	2014	53	0	0	0	1	0	0	0	1	0	0	1	0	0	0	3	1	0	0	0	0	0	0	Lab eleveated K at jail, likely hemolysed, neg in ED
1	2014	26	0	1	0	0	0	0	0	1	0	0	0	0	0	1	3	0	0	0	0	0	0	0	chest pain during upsetting event
1	2014	29	0	0	0	0	0	0	0	0	0	0	0	0	0	0	0	1	2	5	0	0	0	0	Abd pain, worried about his meth use, tx for gastroenteritis
1	2014	55	0	1	0	1	0	0	0	0	0	0	0	0	0	0	0	0	0	0	0	0	0	1	syncope, no cause found, hx of HIV, untreated
1	2014	48	0	0	0	1	0	0	0	0	0	0	0	0	0	0	3	0	0	0	0	0	0	0	chornic cirrhosis with abd pain
2	2014	49	1	0	0	0	1	0	0	1	0	0	0	0	0	0	4	0	2	0	2	0	0	0	chest pain, neg caridac work up
2	2014	19	0	1	0	0	0	0	0	1	0	0	0	0	0	1	1	1	0	1	0	0	0	1	Seziures after possibly not receiving keppra in jail
2	2014	57	0	1	0	1	0	0	0	0	0	0	0	0	0	0	3	1	1	0	0	0	0	1	HTN and HA with HTN resolved by arrival, no access to meds since jail admission also hx of etoh abuse and liver disease
1	2014	40	1	0	0	0	0	0	0	0	0	0	0	0	0	0	0	1	0	13	5	0	0	0	OSteo of mandible after fx from multiple assaults (unspecifed if in jail)
3	2014	57	0	1	0	1	0	0	0	0	0	0	0	0	0	0	3	1	1	1	10	0	0	0	AMS from presumed etoh withdrawl
1	2014	48	0	0	0	1	0	0	0	0	0	0	0	0	0	0	1	1	0	0	0	0	0	0	Multiple compaints, CP and CVA sx, work up neg
1	2014	34	1	0	0	1	0	0	0	0	0	0	0	0	0	0	1	1	2	2	0	0	0	0	vague symptoms since arrival to jail, normal workup
1	2014	26	0	0	1	0	0	0	0	0	0	0	0	0	0	0	3	1	2	16	0	0	0	0	multiple polysubstance abuse, back to jail to await transfer to moccasin bend
5	2014	26	1	0	0	0	0	0	0	0	0	0	0	0	0	0	3	1	2	11	0	0	0	0	Vag bleeding in pregnancy, final visit for same
7	2014	53	1	0	0	1	0	0	0	0	0	1	0	0	0	0	1	1	0	0	0	0	0	0	abd pain, no cause found, hx of hep C
1	2014	23	0	1	1	1	0	0	0	0	0	0	0	0	0	0	4	1	2	16	0	0	0	0	psychosis, pseudoseizure after arriving to jail
2	2014	38	1	0	0	0	0	0	0	0	0	0	0	0	0	0	0	1	0	15	0	0	3	0	complex abscess to OR for ID, hx of migraines, back pain, GERD
1	2014	19	1	0	0	0	0	0	0	0	0	0	0	0	0	0	1	0	0	12	0	0	0	0	abd pain, new dx of pregnancy
8	2014	53	1	0	0	1	0	0	0	0	0	1	0	0	0	0	1	1	2	4	8	0	1	0	GI bleed with hx of hep C, pancytopenia
1	2014	70	0	0	0	1	1	0	0	0	0	0	0	0	0	0	0	0	0	2	8	0	1	0	afib with RVR, spuraptherputic INR
2	2014	22	0	0	0	0	0	0	0	0	0	0	0	0	0	0	3	1	2	10	0	0	0	0	Obsed for TCA inegstion in suicide attempt
1	2014	60	0	0	0	1	1	0	0	1	1	1	0	0	0	0	1	1	0	5	0	0	0	0	gasteroenteritis
1	2014	23	0	1	0	0	0	0	0	0	0	0	0	0	0	0	3	0	2	15	0	5	1	0	rhabdo and UTI (excessive working out)
1	2014	26	0	1	0	0	0	0	0	1	0	0	0	1	0	0	1	0	0	15	0	4	1	1	rhado and hematuria, hepatitis (excessive working out), off his mood stabilizer
1	2014	35	0	0	0	0	0	0	0	0	0	0	0	0	0	1	0	1	1	1	0	0	0	0	sz immediatley on arrival to jail, not taking dilantin
1	2014	19	1	0	0	0	0	0	0	0	0	0	0	0	0	1	4	0	2	0	4	0	0	0	muscle cramps, meth user
2	2014	34	0	0	0	0	0	0	0	0	0	0	0	0	0	0	4	1	2	5	0	0	0	0	cellulitis, meth abuser
1	2014	29	0	0	0	0	1	0	0	0	0	0	0	0	0	0	0	1	3	7	1	7	2	1	DKA, states he could not afford insulin, substance abuse
3	2014	34	0	0	0	0	0	0	0	0	0	0	0	0	0	0	4	1	2	6	0	4	0	0	urinary retention, constipation, hx of hep C and morbid obesity
1	2014	48	0	0	0	1	0	0	0	0	0	0	0	0	0	0	1	1	1	10	0	0	0	0	alchol withdrawl, hx of cirrhosis and varices
1	2014	23	1	0	0	0	0	0	0	0	0	0	0	0	0	0	1	1	0	5	0	0	0	0	cellulitis from jail tattoos
1	2014	45	0	1	0	0	0	0	0	0	0	0	0	0	0	0	1	0	2	5	1	7	1	0	submandibualr facial cellulitis
1	2014	32	1	0	0	0	0	0	0	0	0	0	0	0	0	0	0	0	0	0	12	0	0	0	abd pain in pregnancy, hx of PCOS
1	2014	28	1	0	0	0	0	0	0	0	0	0	0	0	0	0	0	1	0	5	11	0	0	0	UTI, migrated IUD
2	2014	55	0	1	0	1	0	0	0	0	1	0	0	0	0	0	0	0	0	8	5	0	1	1	pancytopenia/fever, known HIV, not started on HAART in jail
1	2014	26	1	0	0	0	0	0	0	0	0	0	0	0	0	0	3	1	0	12	0	0	0	0	twin gestation ith large firbroid, threatened miscarriage
1	2014	35	0	0	1	0	0	0	0	0	0	0	0	0	0	0	1	1	3	16	0	0	0	0	hallucinaitions, back to jail for inpatient moccasin bend placement
3	2014	53	0	0	0	0	0	0	0	0	0	0	0	0	0	0	0	1	0	0	0	0	0	0	abd pain, n/v
1	2014	52	0	1	0	1	0	0	0	0	0	0	0	0	0	0	0	0	3	0	0	0	0	0	abd pain, hx ofrenal stones, gout
2	2014	35	0	0	0	0	0	0	0	0	0	0	0	0	0	0	1	1	3	1	1	6	2	1	brought back day after eval in ED for AMS intially htought to be psychosis (with no hx of prior) but on second admission found to be SHD, AKI, rhabdo
3	2014	75	0	0	0	0	0	0	0	0	0	0	0	1	0	0	4	1	0	15	8	0	0	0	knee cellulitis under long leg cast
1	2014	28	0	1	0	1	0	0	0	1	0	0	0	0	0	0	4	1	0	0	0	0	0	0	allergic reaction
1	2014	52	0	0	0	1	1	0	0	0	0	0	0	0	0	0	1	1	3	0	0	8	0	1	dizziness and multiple complaints, thrombotyocpenia, hx of cirrhosis and ascites
1	2014	41	0	0	0	1	0	0	0	0	0	0	0	0	0	1	0	1	1	1	0	0	0	0	seizure, etoh withdrawl vs reccurent not taking meds
1	2014	27	1	0	0	0	0	0	0	0	0	0	0	0	0	0	1	0	0	2	10	0	0	0	sycope after getting to jail for public intoxication
9	2014	53	1	0	0	1	0	0	0	0	0	1	0	0	0	0	1	1	2	0	0	8	0	0	chest pain with no cause found, chronic pancytopenia
1	2014	60	0	0	0	1	0	0	0	0	0	1	1	0	0	0	1	1	0	15	5	0	0	0	infected racoon bite, rabies prophylaxis
3	2014	35	0	0	0	0	0	0	0	0	0	0	0	0	0	0	3	1	0	4	5	4	1	0	abd pain, ulcerative colits
4	2014	75	0	0	0	0	0	0	0	0	0	0	0	1	0	0	4	1	0	1	7	8	1	0	fell, found to have anemia, hyponatremia, mild AMS
4	2014	35	0	0	0	0	0	0	0	0	0	0	0	0	0	0	3	1	0	4	0	0	0	0	abd pain, UC
5	2014	35	0	0	0	0	0	0	0	0	0	0	0	0	0	0	3	1	0	0	0	0	0	0	abd pain, hx of hep C and UC
2	2014	52	0	0	0	1	1	0	0	0	0	0	0	0	0	0	1	1	3	1	1	8	1	0	Hep C with AMS from hepatic encephalopathy, thrombocytopenia
1	2014	21	0	0	0	0	0	0	0	0	0	0	0	0	0	0	0	1	2	0	0	0	0	0
1	2014	38	0	1	0	1	1	0	1	0	1	1	0	0	0	0	0	1	0	0	0	0	0	0	chest pain with no cause found
2	2014	26	1	0	0	0	0	0	0	0	0	0	0	0	0	0	3	1	0	12	0	0	0	0	twin gestation with threatened miscarriages
2	2014	38	0	1	0	1	1	0	1	0	1	1	0	0	0	0	0	1	0	0	0	0	0	0	second visit in 2 days for chest pain, neg stress test
1	2014	39	0	0	0	1	0	0	0	0	0	0	0	0	0	0	0	0	2	6	0	0	0	0	2mm kindey stone
3	2014	38	0	1	0	1	1	0	1	0	1	1	0	0	0	0	0	1	0	5	0	0	1	0	third visit for chest pain, lung abscess found on CT
1	2014	41	1	0	0	0	0	0	0	0	0	0	0	0	0	0	0	1	0	0	0	0	0	0	rectal bleeding
6	2014	35	0	0	0	0	0	0	0	0	0	0	0	0	0	0	3	1	0	0	4	0	0	0	multiple visit for abd pain, UC, hep C
7	2014	50	0	0	0	1	0	1	0	0	0	1	0	0	0	1	0	0	0	1	10	0	0	0	sz, subtheraputic dilantin
1	2014	44	0	1	0	0	0	0	0	0	0	0	0	0	0	0	0	1	2	0	0	0	0	0	headache
5	2014	75	0	0	0	0	0	0	0	0	0	0	0	1	0	0	4	1	0	5	0	0	1	0	knee cellulitis s/p tendon repair,
8	2014	50	0	0	0	1	0	1	0	0	0	1	0	0	0	1	0	0	0	1	1	0	1	0	AMS, seizures, fell off bunk
10	2014	53	1	0	0	1	0	0	0	0	0	1	0	0	0	0	1	1	2	0	4	0	0	0	weakness, no cause found, hx of hep C
2	2014	39	0	2	0	0	0	0	0	0	0	0	0	0	0	1	0	0	0	1	1	5	2	0	second visit in 2 days after fall, now with AMS, rhabdo, DVT
1	2014	51	0	1	0	1	0	0	0	1	0	0	0	0	0	0	0	0	0	0	0	0	0	0	syncope and abd pain, neg work up
1	2014	24	0	0	0	0	0	0	0	0	0	0	0	0	0	1	1	1	2	12	5	0	0	0	new dx of pregnancy with abd pain and UTI
1	2014	27	0	0	0	0	0	0	0	0	0	0	0	0	0	0	4	1	0	0	0	0	0	0	chest pain with neg work up
9	2014	50	0	0	0	1	0	1	0	0	0	1	0	0	0	1	0	0	0	1	1	0	1	0	AMS, seizures, multiple visits for same
1	2014	46	1	0	0	1	0	0	0	0	1	1	1	0	0	0	0	1	0	0	0	0	0	0	CP, hx of aortic valve repair
1	2014	43	0	1	0	0	0	0	0	0	0	0	0	0	0	1	0	1	3	1	0	0	0	0	breathrough seizure
4	2014	35	0	0	0	0	0	0	0	0	0	0	0	0	0	0	4	1	2	5	4	0	1	0	abd wall cellulitis, abd pain, hx of hep C
1	2014	20	1	1	0	1	0	0	0	0	0	0	0	0	0	0	3	0	0	0	12	0	0	0
1	2014	49	0	0	1	1	0	0	0	0	0	0	0	0	0	0	1	0	0	16	2	2	0	0	anxiety, off meds - unsure if this is due to incarceration
1	2014	44	0	1	0	1	0	1	1	0	0	0	0	0	0	0	0	1	0	0	0	0	0	0	chest pain, stress neg
7	2014	35	0	0	0	0	0	0	0	0	0	0	0	0	0	0	3	1	0	0	4	0	0	0	abd pain, constiaption, hx of UC and hep C
4	2014	54	0	0	0	0	0	0	0	0	0	0	0	0	0	0	0	0	0	4	0	0	0	0	constipation and abd pain, hx of GSW to abd with iliostomy and bowel obstructions
10	2014	48	1	0	0	0	0	0	0	0	0	1	0	0	1	0	0	1	3	0	0	0	0	0	abd pain, no cause found, frequent visits
3	2014	49	1	0	0	0	1	0	0	1	0	0	0	0	0	0	4	1	2	0	0	0	1	0	LUE pain with tachycardia, observed overnight
2	2014	26	0	0	1	0	0	0	0	0	0	0	0	0	0	0	1	1	2	16	0	0	0	0	falsely told jail staff he ingested razor blades, then stated he tried to ahng himslef, sent back to jail for possible moccasin bend transfer
1	2014	48	0	0	0	0	0	0	0	0	0	0	0	0	0	0	1	1	0	0	0	0	0	0	factor 5 leyden on coumdin with bloddy stool and gums, neg exam and work up
2	2014	39	1	1	0	1	0	0	0	0	0	1	0	0	0	0	0	0	0	0	0	0	0	0	reported hypotention, normal in ED
1	2014	26	0	0	0	0	1	0	0	0	0	0	0	0	0	0	0	1	2	7	7	0	0	0	Hypergylcemia, DM I noncompliant with meds
4	2014	50	1	0	0	0	1	0	0	1	0	0	0	0	0	0	4	1	2	0	0	0	0	0	chest pain, neg cardiac workup
10	2014	50	0	0	0	1	0	1	0	0	0	1	0	0	0	1	0	0	0	1	1	0	0	0	siezure with hx of epilepsy, multiple visits for same
1	2014	52	0	1	0	0	0	0	0	1	0	1	0	0	0	0	0	0	0	3	5	7	0	0	asthma exacerbation, bronchitis, low mag
6	2014	75	0	0	0	0	0	0	0	0	0	0	0	1	0	0	4	1	0	15	0	0	0	0	prepattellar bursitis
1	2014	34	0	1	0	0	0	0	0	1	0	0	0	0	0	0	3	1	2	0	0	0	0	0	chest pain with neg work up
2	2014	19	1	0	0	0	0	0	0	0	0	0	0	0	0	1	4	0	2	1	0	0	0	1	states not getting her seizure meds but level WNL
11	2014	53	1	0	0	1	0	0	0	0	0	1	0	0	0	0	1	1	2	0	0	0	0	0	trouble swallowing, CT neg, hx of hep C
7	2014	75	0	0	0	0	0	0	0	0	0	0	0	1	0	0	4	1	0	15	0	0	1	0	failed outpatient abx for post op knee cellulitis, 3rd visit for same
1	2014	55	0	0	0	0	1	0	0	0	0	0	0	0	0	0	0	0	3	1	7	0	1	0	hx of alcoholism, pancreatitis, DM, and benzo abuse, not with AMS
1	2014	31	0	0	0	0	0	0	0	0	0	0	0	0	0	0	0	1	2	4	0	0	1	0	irreducible inguinal hernia
1	2014	22	1	1	0	0	0	0	0	0	0	0	0	0	0	0	0	0	0	12	0	0	0	0	6wk miscarriage
1	2014	32	0	0	1	0	0	0	0	0	0	0	0	0	0	0	4	1	2	4	0	0	1	0	ingested razor blade in suicide attempt, admitted
8	2014	75	0	0	0	0	0	0	0	0	0	0	0	1	0	0	4	1	0	15	0	0	1	0	repeated admssions for knee infections
1	2014	43	0	1	0	1	0	0	0	0	0	0	0	0	0	1	4	1	2	0	2	0	0	1	CP, off psych meds, refused work up
3	2014	39	1	1	0	1	0	0	0	0	0	1	0	0	0	0	0	0	0	0	0	0	0	0	n/v
1	2014	40	1	0	0	0	0	0	0	1	0	0	0	0	0	0	0	1	0	3	5	0	0	0	acute COPD exacerbation with bronchitis
2	2014	37	0	0	1	0	0	0	0	0	0	0	0	0	0	0	4	1	3	0	0	0	0	0	states he swallowed razor blade but none seen on xray, hx of schizophrenia and hep B
2	2014	31	0	0	0	0	0	0	0	0	0	0	0	0	0	0	0	1	2	4	0	0	0	0	return of inguinal hernia s/p repair
1	2014	50	1	0	0	0	0	0	0	0	0	0	0	0	0	0	0	1	0	0	0	0	0	0	chest pain, neg stress test
2	2014	32	0	0	1	0	0	0	0	0	0	0	0	0	0	0	4	1	2	4	0	0	1	1	ingested razor blade in suicide attempt, admitted, out of meds for 4 days
1	2014	31	0	0	0	0	0	0	0	1	0	0	0	0	0	0	3	0	0	0	0	0	0	0	abd pain. Tried to escape from ambulance
2	2014	38	9	0	0	0	1	0	0	0	0	0	0	0	0	0	0	1	0	7	0	0	0	0	hypoglycemic episode
1	2014	56	1	0	0	1	0	0	0	0	0	1	0	0	0	0	0	1	0	0	0	0	0	0	CP, hx of CABG
1	2014	59	0	0	0	1	0	0	0	0	0	0	0	0	0	0	1	0	0	0	0	0	0	1	chest pain, no cause found
1	2014	58	1	1	0	1	0	0	0	0	0	1	0	0	0	0	0	1	0	0	2	0	0	0	chest pain, work up neg, poorly controlle HTN
1	2014	24	0	0	0	0	0	0	0	1	0	0	0	0	0	0	1	1	1	0	0	0	0	0	syncope x3, work up neg
1	2014	30	0	0	0	0	0	0	0	0	0	0	0	0	0	0	0	0	2	1	1	10	2	0	meth intoxication (recently admitted to jail) - intubated
1	2014	20	1	1	0	0	0	0	0	0	0	0	0	0	0	0	0	1	2	0	12	5	0	0	OB with abd pain, UTI, BV
3	2014	32	0	0	1	0	0	0	0	0	0	0	0	0	0	0	4	1	2	4	0	0	0	0	third fb ingestion in 1 month, suicidal
4	2014	32	0	0	1	0	0	0	0	0	0	0	0	0	0	0	4	1	2	4	16	16	0	0	4th metal ingestion in 1 month, suicdal, psychotic
1	2014	23	1	0	0	1	0	0	0	0	0	0	0	0	0	0	1	1	0	12	0	0	0	0	meth abuser with known pregnancy but no prenatal care
2	2014	63	1	0	0	0	0	0	0	0	0	0	0	0	0	1	0	0	0	16	5	0	0	0	AMS workup, psychotic
5	2014	32	0	0	1	0	0	0	0	0	0	0	0	0	0	0	4	1	2	4	0	0	0	0	5th ingestion in 1 month, suicidal, psychotic
1	2014	41	0	0	0	0	0	0	0	0	0	0	0	0	0	0	0	1	0	0	0	0	0	0	chest pain with neg work up
6	2014	32	0	0	1	0	0	0	0	0	0	0	0	0	0	0	4	1	2	16	0	0	0	0	claims glass and razor ingestion but neg xray
3	2014	52	0	0	0	1	1	0	0	0	0	0	0	0	0	0	1	1	3	1	2	0	1	0	mild hepatic encahalopathy
1	2014	55	0	1	0	0	0	0	0	0	0	0	0	0	0	0	0	0	0	4	0	0	1	0	GI bleed, admitted
5	2014	50	1	0	0	0	1	0	0	1	0	0	0	0	0	0	4	1	2	2	5	0	0	0	asthma exacerbation, bronchitis
1	2014	25	0	0	0	0	0	0	0	0	0	0	0	0	0	1	0	0	2	1	2	0	2	0	AMS requiring intubation, unsure as to why concluded to be OD on discharge
3	2014	37	0	0	0	0	0	0	0	0	0	0	0	0	0	0	4	1	3	11	0	0	0	0	swallowed razor blades, orange surgery consult
2	2014	38	0	0	0	0	0	0	0	0	0	0	0	0	0	0	0	1	1	10	16	0	0	0	alcohol abuse, withdrawl
12	2014	53	1	0	0	1	0	0	0	0	0	1	0	0	0	0	1	1	2	0	0	0	0	0	chronic left hip pain, hx of hep C
1	2014	49	0	1	0	1	0	0	0	0	1	1	0	0	0	0	0	1	2	0	0	0	0	0	HA and vague CVA sx, thought to be malingering as exam inconsistent and better when health care providers not around
13	2014	53	1	0	0	1	0	0	0	0	0	1	0	0	0	0	1	1	2	0	0	0	0	0	dyspnea with no cause found, hx of hep C
1	2014	37	0	1	0	0	0	0	0	0	0	0	0	0	0	0	0	1	0	0	0	0	0	0	chest/abd pain, no clear diagnosis
1	2014	30	0	0	0	0	0	0	0	0	0	0	0	0	0	0	0	1	2	4	0	0	1	0	hx of holitis, now with acute colitis, abuses meth
1	2014	60	1	0	0	1	0	0	0	1	1	1	0	0	0	0	0	0	0	0	5	6	0	0	weakness and abd pain from UTI
6	2014	50	1	0	0	0	1	0	0	1	0	0	0	0	0	0	4	1	2	2	7	0	1	0	popliteal artery occlusion
1	2014	48	1	0	0	0	0	0	0	1	0	0	0	0	0	0	3	0	2	0	0	0	0	0	chest pain, neg stress test
2	2014	23	1	0	0	0	0	0	0	0	0	0	0	0	0	0	1	1	0	12	0	0	0	1	OB with low lying placenta, vag bleeding
1	2014	58	0	1	1	1	0	0	0	0	0	0	0	0	0	1	0	0	0	1	0	0	0	0	eating feces
7	2014	50	1	0	0	0	1	0	0	1	0	0	0	0	0	0	4	1	2	2	0	0	1	0	arterial occulsion in leg
1	2014	57	0	2	0	0	0	0	0	0	0	0	0	0	0	1	0	0	1	1	0	0	0	0	arrested for DUI, sz in jail
1	2014	47	1	1	0	0	0	0	0	0	0	0	0	0	0	0	0	1	1	11	0	0	0	0	fb in vagina (tampon)
8	2014	50	1	0	0	0	1	0	0	1	0	0	0	0	0	0	4	1	2	2	2	0	0	0	popliteal artery occlusion with sufficient collateral flow
1	2014	43	1	0	0	0	0	0	0	0	0	0	0	0	0	0	0	1	0	0	0	0	0	0	abd pain, chronic ileus
4	2014	39	0	1	0	1	0	0	0	0	0	1	0	0	0	0	0	0	0	0	0	0	0	0	hx of afib
2	2014	34	1	0	0	1	0	0	0	0	0	0	0	0	0	0	1	1	2	12	12	0	0	0	pregnancy with vaginal bleeding, spontaneous abortion suspected
4	2014	51	0	0	1	1	0	0	0	0	0	0	0	1	0	0	4	1	3	16	0	0	5	0	saved up his meds for 3 weeks and OD on them in sucide attempt, sent to MB
1	2014	32	0	0	0	0	0	0	0	0	0	0	0	0	0	0	0	1	2	0	0	0	0	0	chest pain, no cause found
3	2014	34	1	0	0	1	0	0	0	0	0	0	0	0	0	0	1	1	2	12	0	0	0	0	confirmed miscarriage after visit 3 days prior
6	2014	58	0	0	0	1	0	1	0	1	1	1	0	0	0	0	1	1	0	2	0	0	1	0	Acute CHF exacerabation
1	2014	42	1	0	0	0	0	0	0	1	0	0	0	1	0	0	0	1	2	10	1	0	0	0	drug abuse in jail
1	2014	44	0	0	0	0	0	0	0	0	0	0	0	0	0	0	0	0	0	0	0	0	0	0	syncope in court, suspected ,malingering, hx of hep C
1	2014	47	0	1	0	0	0	0	0	0	1	1	1	0	0	0	1	0	0	2	0	0	1	0	chest pain, EF 13% admitted to cardiology
2	2014	49	0	1	0	1	0	0	0	0	1	1	0	0	0	0	0	1	2	2	1	0	0	0	stroke-like symptoms, neg work up, sent back to jail
14	2014	53	1	0	0	1	0	0	0	0	0	1	0	0	0	0	1	1	2	5	0	0	0	0	acute bronchitis, hx of hep C
2	2014	25	1	0	0	0	0	0	0	0	0	0	0	0	0	1	1	1	3	1	1	15	0	0	alcohol withdrawl sz
1	2014	59	0	0	0	1	0	0	0	0	0	0	0	0	0	0	0	0	0	0	0	0	0	0	CP
1	2014	30	1	0	0	0	0	0	0	0	0	0	0	0	0	1	4	1	2	12	0	16	0	0	pregnant, hx of hep C, drug seeking behaviour
1	2014	46	0	0	0	0	0	0	0	0	1	1	1	0	0	0	1	1	2	0	2	0	0	0	chest pain with hx of a fib, hx of cocaine abuse
4	2014	57	0	1	0	1	0	0	0	0	0	0	0	0	0	0	3	1	1	1	10	5	2	0	DTs, unsure if jail attempted protocol, hx of liver disease
5	2014	51	0	0	1	1	0	0	0	0	0	0	0	1	0	0	4	1	3	1	16	16	0	0	hx of multiple suicide attempts, saved up meds for 2 weeks and overdosed, back to jail after obs
1	2014	49	0	1	0	0	0	1	0	0	0	0	0	0	0	0	1	1	0	15	15	0	0	0	delayed presenetation MVC, muscle strain
2	2014	28	1	0	0	0	0	0	0	0	0	0	0	0	0	0	0	1	0	12	0	0	0	0	Live IUP with vag spotting
6	2014	51	0	0	1	1	0	0	0	0	0	0	0	1	0	0	4	1	3	16	0	0	0	0	told guards he swallowed a razor blade, but then denied on arrival, none seen on xray
2	2014	19	0	1	1	0	0	0	0	0	0	0	0	0	0	0	0	0	0	4	16	0	0	0	swallowed glass in sucide attempt, not visible on xray
3	2014	19	0	1	1	0	0	0	0	0	0	0	0	0	0	0	0	0	0	4	16	0	0	0	swallowed screw, visible in small bowel, (swallowed glass yesterday)
1	2014	41	0	0	0	0	0	0	0	0	0	0	0	0	0	1	0	1	2	1	1	0	0	0	Seizure, off meds 1 year, hit head-closed head injury
3	2014	19	1	0	0	0	0	0	0	0	0	0	0	0	0	1	4	0	2	1	0	0	0	0	hx of epilepsy, taking half dose of meds, presented with sz.
2	2014	25	0	1	1	0	0	0	0	0	0	0	0	0	0	1	4	1	0	16	4	0	5	0	hx of schizophrenia and sz, returned to jail and was preparing to hang hisself again
1	2014	36	1	0	0	0	0	0	0	0	0	0	0	0	0	0	1	1	3	1	0	0	0	0	AMS, takes morhine and xanax, arrested after UTI
3	2014	25	0	1	1	0	0	0	0	0	0	0	0	0	0	1	4	1	0	16	0	0	0	0	ingested battey in third suicide attempt in 3 weeks, battery passed PTA
1	2014	44	1	0	0	1	1	0	0	0	0	1	0	0	0	0	0	1	2	0	0	0	0	0
1	2014	50	1	0	0	0	0	0	0	1	0	0	0	1	0	0	1	1	2	17	0	0	0	0	scratched guard, check for infectious disease for guard
1	2014	54	0	1	0	1	1	0	0	0	0	0	0	0	0	0	3	1	0	0	7	0	0	0	syncopa episode, nothing but hyperK found
1	2014	45	0	2	0	0	0	0	0	0	0	0	0	0	0	0	0	1	0	4	0	0	1	0	inguinal hernia
17	2014	34	0	1	0	1	0	1	0	1	1	1	0	0	0	0	1	0	0	8	3	0	1	0	sickle cell crisis with pulm edema
4	2014	19	1	0	0	0	0	0	0	0	0	0	0	0	0	1	4	1	2	1	0	0	0	0	hx of sezires, pseudoseizure on arrival
5	2014	19	1	0	0	0	0	0	0	0	0	0	0	0	0	1	4	0	2	1	1	0	0	0	sz in jail, pseudosezeire in ED
1	2014	26	1	0	0	0	0	0	0	0	0	0	0	1	0	0	0	1	0	2	5	0	0	0	syncope and UTI
2	2014	26	1	0	0	0	0	0	0	0	0	0	0	0	0	0	5	0	0	12	0	0	0	0	Abd pain in early pregnancy, hx of PTSD
1	2014	26	0	0	1	0	0	0	0	0	0	0	0	0	0	0	4	1	0	16	15	0	0	0	swallowed plastic object, asking for inpatient psych, sent back to jail for CRT eval next day
4	2014	25	0	1	1	0	0	0	0	0	0	0	0	0	0	1	4	1	0	16	4	0	0	1	swallowed plexiglass, nothing visible on xray, 4th suicide attempt in 2 months, sent back to jail
1	2014	37	0	0	1	0	0	0	0	0	0	0	0	0	0	0	4	1	0	16	0	0	0	0	ingestion claimed, not found on xray
1	2014	30	0	1	0	0	0	0	0	0	0	0	0	0	0	0	0	0	0	15	0	0	0	0	finger cellulitis
1	2014	45	0	0	0	1	0	0	0	0	0	0	0	0	0	0	1	0	2	1	15	0	0	0	cast too tight, hx of HIV, hep C,TB, migraines
1	2014	35	1	0	0	0	0	1	0	0	0	0	0	0	0	0	0	1	0	12	0	0	0	1	6 weeks pregnant with vag bleeding and subchorionic hemorrhage
1	2014	23	0	0	0	0	0	0	0	0	0	0	0	0	0	0	0	0	0	1	0	0	0	0	dystonic reaction after taking inmates antipsychotics to sleep
18	2014	34	0	1	0	1	0	1	0	0	0	0	0	0	0	0	1	1	0	8	0	0	0	0	scikle cell pain
19	2014	34	0	1	0	1	0	1	0	1	1	1	0	0	0	0	1	0	0	8	6	0	1	0	sickle cell crisis and AKI
13	2014	48	1	0	1	0	0	0	0	0	0	0	0	0	0	1	3	1	3	16	15	0	5	0	unsuccessfuly tried open previous lac, SI, hx of kidney stones and IBD
1	2014	55	0	0	0	0	0	0	0	0	0	0	0	0	0	0	0	0	2	1	0	0	1	0	AMS, unsure of cause, hx of benzo and morphine abuse
3	2014	26	1	0	0	0	0	0	0	0	0	0	0	0	0	0	5	0	0	0	16	0	0	0	abd pain in pregnancy, live IUP
1	2014	46	1	0	0	0	0	0	0	0	0	0	0	0	0	1	1	1	0	1	0	0	0	1	acute seizure with known sz disorder with no access to sz meds in jail, levels low
1	2014	26	1	0	0	0	0	0	0	0	0	0	0	0	0	0	0	1	0	5	0	0	0	0	URI
1	2014	29	1	1	0	0	0	0	0	0	0	0	0	0	0	0	1	0	0	5	7	0	0	0	gasteroenteritis, dehydration
4	2014	37	0	1	0	0	0	0	0	0	0	0	0	0	0	0	0	0	0	13	3	0	2	0	angioedema requiring intubation
2	2014	36	1	0	0	0	0	0	0	0	0	0	0	0	0	0	1	1	3	1	16	0	1	0	gained asccess to pills while at court, overdose. Hx od polysubsatnce abuse
1	2014	83	0	0	0	1	1	0	0	0	1	1	0	0	0	0	0	1	0	0	0	0	0	0	CP, hx of afrib, pacemaker, renal stones
1	2014	52	0	0	0	1	0	1	0	0	0	1	0	0	0	0	0	1	0	0	0	0	0	0	Chest pain, 2 sets neg, stress test no reversible ischemia
2	2014	23	1	1	0	0	0	0	0	0	0	0	0	0	0	0	0	0	0	0	5	0	0	0	abd pain in pregnancy, valvar candidiasis
20	2014	34	0	1	0	1	0	1	0	1	1	1	0	0	0	0	1	0	0	8	0	0	0	0	sickle cell pain, mild retic elevation
21	2014	34	0	1	0	1	0	1	0	1	1	1	0	1	1	1	1	0	0	8	8	0	1	0	sickle cell crisis with anemia
1	2014	45	1	0	0	0	0	0	0	0	0	0	0	0	0	0	1	0	2	0	16	0	0	0	chest pain from jail, needed lcearance before sent to the bend
6	2014	25	0	1	1	0	0	0	0	0	0	0	0	0	0	1	4	1	0	4	16	0	3	0	sent to GI lab after swalloeing sprinkler heads, 5th suicide attempt in 3 months
22	2014	34	0	1	0	1	0	1	0	1	1	1	0	0	0	0	1	0	0	0	0	0	0	0	"eyelid swelling" very frequent flyer

## Sheet: trauma
Visit	Year	Age	Gender	Race	CC	Perpetrator	Mechanism	HTN	DM	HLD	CKD	COPD, asthma	CHF	CAD, MI	CVA, TIA	Cancer	AI	SZ	Psychological Comorbidities	Hx of Tobb	Hx of drugs, etoh	Consult	Procedure	Dx One	Dx Two	Dx Three	Dispo	Access	Other comments
1	2012	38	1	0	2	5	1	0	0	0	0	0	0	0	0	0	0	0	0	0	0	3	2	3	0	0	0	0	Fracture middle phalanx, right 5th finger
1	2012	27	0	0	0	0	0	0	0	0	0	0	0	0	0	0	0	0	3	0	0	0	1	2	0	0	0	0	Lip laceration s/p fall
1	2012	24	0	0	2	0	9	0	0	0	0	0	0	0	0	0	0	0	0	0	0	3	2	11	0	0	0	0	Shoulder dislocation from doing pushups
1	2012	35	0	0	1	0	0	0	0	0	0	0	0	0	0	0	0	0	1	1	3	0	0	0	0	0	0	0	slipped a fell, no injuries
1	2012	26	0	1	0	2	1	1	0	0	0	0	0	0	0	0	0	0	0	0	0	0	0	1	2	0	0	0	Orbital/facial hematoma, multiple contusions, superficial lacerations
2	2012	35	0	0	3	1	1	0	0	0	0	0	0	0	0	0	0	0	1	1	3	0	0	0	0	0	0	0	Hand pain, back pain s/p hitting wall in anger
1	2012	22	1	0	2	1	4	0	0	0	0	0	0	0	0	0	0	0	1	0	1	0	1	2	0	0	0	0	Suicidal ideation, cut wrist
1	2012	48	0	1	2	0	0	0	0	0	0	0	0	0	0	0	0	0	1	1	0	0	0	1	0	0	0	0	Acute ankle sprain and strain
1	2012	22	0	0	3	0	0	0	0	0	0	0	0	0	0	0	0	1	0	1	1	3	0	1	0	0	0	0	Knee contusion, pain s/p fall
1	2012	25	0	0	0	0	9	0	0	0	0	0	0	0	0	0	0	0	0	1	0	0	0	1	0	0	0	0	Acute cervical strain
1	2012	43	1	0	2	5	9	0	0	0	0	0	0	0	0	0	0	0	3	1	3	3	1	3	0	0	0	0	Distal radius frx, f/u ortho
1	2012	33	0	1	2	0	0	0	0	0	0	0	0	0	0	0	0	0	0	1	3	0	1	2	0	0	0	0	Hand laceration after falling.
1	2012	20	1	1	0	5	1	0	0	0	0	0	0	0	0	0	0	0	0	0	0	0	2	3	2	1	0	0	Auricular hematoma, facial contusion, orbital wall fracture
1	2012	32	1	0	0	0	0	0	0	0	0	0	0	0	0	0	0	1	0	0	1	0	1	2	0	0	0	0	Forehead laceration s/p fall
1	2012	21	0	0	2	0	2	0	0	0	0	0	0	0	0	0	0	0	5	1	1	3	0	3	0	0	0	0	5th metatarsal fracture
1	2012	33	0	0	2	0	9	0	0	0	0	0	0	0	0	0	0	0	1	1	3	0	0	1	0	0	0	0	Left knee ligamentous injury s/p tackle playing football
1	2012	35	0	0	3	0	0	0	0	0	0	0	0	0	0	0	0	0	1	1	3	0	0	1	0	0	0	0	Blunt head truama s/p fall
1	2012	34	0	0	0	5	1	0	0	0	0	1	0	0	0	0	0	0	0	0	2	0	0	1	0	0	0	0	Pt hit with a log, p/w HA, blurred vision, forehead contusion
1	2012	52	0	0	3	2	1	0	0	0	0	0	0	0	0	0	0	1	0	1	1	0	0	1	0	0	0	0	Fight with inmate, blunt chest trauma, multiple abrasions/contusions
1	2012	22	0	1	0	5	1	0	0	0	0	0	0	0	0	0	0	0	0	0	0	0	1	2	0	0	0	0	Assualt, lac to lower lip
1	2012	18	0	1	0	2	1	0	0	0	0	1	0	0	0	0	0	0	0	1	0	0	1	3	1	0	0	0	Metacarpal fracture, cheek abrasion
1	2012	36	0	1	2	3	1	1	0	0	0	0	0	0	0	0	0	0	0	1	3	0	0	1	0	0	0	0	Should strain s/p altercation
1	2012	43	0	0	1	1	4	0	0	0	0	0	0	0	0	0	0	0	3	1	1	2	2	2	0	0	1	0	Self-inflicted puncture wound to abdomen via Spork utensil.
2	2012	43	0	0	1	1	9	0	0	0	0	0	0	0	0	0	0	0	3	1	1	2	0	11	0	0	0	0	Abdominal pain due to self-insertion of a "spring" in anus
1	2012	21	1	1	1	3	1	0	0	0	0	1	0	0	0	0	0	0	1	0	0	0	0	0	0	0	0	0	Abdominal pain, states he was beat by officers the day prior.
1	2012	46	0	0	0	0	0	0	0	0	0	0	0	0	0	0	0	0	0	0	0	0	1	2	0	0	0	0	Scap lac s/p fall
1	2012	51	0	0	2	0	0	0	0	0	0	0	0	0	0	0	0	0	0	0	0	0	0	1	0	0	0	0	knee strain after falling in shower
1	2012	32	0	0	3	4	1	0	0	0	0	0	0	0	0	0	0	0	3	0	0	0	0	5	1	3	0	0	Altercation with closed head injury, contusion r shoulder, glenoid fracture
1	2012	21	0	1	2	2	1	0	0	0	0	0	0	0	0	0	0	0	0	0	0	0	1	3	0	0	0	0	Acute hand fracture
3	2012	43	0	0	1	1	4	0	0	0	0	0	0	0	0	0	0	0	3	1	1	2	4	4	0	0	3	0	Self-inflicted puncture wound to abdomen via Spork utensil for second time, penetrated bowel.
1	2012	50	0	1	2	5	1	1	0	0	0	0	0	0	0	0	0	0	1	1	1	3	2	0	0	0	0	0	unsure acute v chronic olecranon fracture. Splint in ED. F/u ortho.
1	2012	18	0	1	0	2	1	0	0	0	0	0	0	0	0	0	0	0	0	0	0	0	0	2	0	0	0	0	Small scalp lac s/p assualt
1	2012	20	0	0	2	0	0	0	0	0	0	0	0	0	0	1	0	0	0	0	0	0	1	11	0	0	0	0	Great toe dislocation s/p fall from doing pull-ups
1	2012	19	0	1	0	0	1	0	0	0	0	0	0	0	0	0	0	0	0	0	0	0	0	3	0	0	0	0	Non-displaced nasal frx
1	2012	33	0	0	2	1	1	0	0	0	0	0	0	0	0	0	0	0	0	1	0	3	0	0	0	0	0	0	Blunt hand truama s/p surgical fixation. No new frx.
1	2012	39	0	0	0	1	4	0	0	0	0	0	0	0	0	0	0	0	1	1	0	0	1	2	0	0	0	0	Self-inflicted neck lac
1	2012	51	0	0	0	5	1	0	0	0	0	0	0	0	0	0	0	0	0	1	1	0	1	2	0	0	0	0	Head lac after being hit in head
1	2012	45	1	0	2	0	0	0	1	0	0	0	0	0	0	1	0	0	3	1	0	0	0	0	0	0	0	0	Elbow pain s/p fall
1	2012	34	0	0	2	5	4	0	0	0	0	0	0	0	0	0	0	0	0	1	3	0	1	2	0	0	0	0	Lac left thumb
1	2012	22	0	1	2	5	9	0	0	0	0	0	0	0	0	0	0	0	0	0	0	0	1	2	0	0	0	0	Index finger laceration, mechanism unspecified
2	2012	20	0	0	0	0	0	0	0	0	0	0	0	0	0	1	0	0	0	0	0	0	0	0	0	0	0	0	Headache s/p fall.
1	2012	46	0	0	1	0	0	1	0	0	0	1	0	0	0	0	0	0	0	0	0	2	0	3	1	0	0	0	4 rib fx following 12' fall.
1	2012	37	0	0	0	0	1	0	0	0	0	0	0	0	0	0	0	0	0	0	0	0	1	2	0	0	0	0	Head lac after hitting head on counter
1	2012	23	0	0	0	4	1	0	0	0	0	0	0	0	0	0	0	0	0	1	2	4	2	3	2	0	0	0	Lip laceration, facial fractures, f/u with plastics
1	2012	21	0	0	0	0	0	0	0	0	0	0	0	0	0	0	0	0	0	1	1	0	0	0	0	0	0	0	Syncope, hit back of head.
1	2012	21	0	1	0	2	1	0	0	0	0	0	0	0	0	0	0	0	0	0	0	0	1	2	0	0	0	0	Lip laceration s/p fight
1	2012	26	0	1	2	0	0	0	0	0	0	0	0	0	0	0	0	0	0	1	1	3	2	3	0	0	0	0	Comminuted finger frx.
1	2012	53	0	0	0	0	0	0	0	0	0	1	0	0	0	0	0	0	0	1	1	0	0	0	0	0	0	0	Cephalgia s/p fall from top bunk
1	2012	28	0	1	0	4	1	0	0	0	0	0	0	0	0	0	0	0	0	0	0	8	0	11	0	0	0	0	Acute corneal abrasion
1	2012	37	0	0	0	4	1	0	0	0	0	0	0	0	0	0	0	0	0	1	0	0	0	1	0	0	0	0	Corneal abrasion after being poked in high
1	2012	38	1	0	2	1	4	0	0	0	0	0	0	0	0	0	0	0	1	1	2	0	1	2	0	0	0	0	Suicidal ideation, multiple shallow wrist lacerations
1	2012	27	0	1	2	2	1	0	0	0	0	0	0	0	0	0	0	0	0	0	0	0	0	1	0	0	0	0	Rib contusion s/p assualt
1	2012	24	0	1	2	0	0	0	0	0	0	0	0	0	0	0	0	0	0	0	0	0	0	1	0	0	0	0	Thumb sprain s/p fall playing basketball
1	2012	19	0	7	0	4	1	0	0	0	0	0	0	0	0	0	0	0	0	1	0	6	0	3	1	0	0	0	Nasal fracture, facial contusions s/p "minor assualt", native hawaian
1	2012	66	0	0	2	0	0	0	1	0	0	1	0	0	0	0	0	0	0	1	1	0	0	1	0	0	0	0	Acute hip contusion s/p fall
4	2012	44	0	0	1	1	4	0	0	0	0	0	0	0	0	0	0	0	3	1	1	2	0	2	0	0	1	0	Self-inflicted puncture wound to abdomen via pen.
1	2012	18	0	0	0	0	0	0	0	0	0	0	0	0	0	0	0	0	0	1	3	0	1	2	0	0	0	0	Acute lip lac
1	2012	29	0	0	0	5	4	0	0	0	0	0	0	0	0	0	0	0	1	0	2	7	2	3	2	1	0	0	Right hand fracture, facial puncture wound.
1	2012	29	1	1	2	2	2	0	0	0	0	0	0	0	0	0	0	0	0	1	2	3	2	3	0	0	0	0	Acute non-displaced transvers frx of base of 5th metacarpal
1	2012	52	0	0	2	0	0	0	0	0	0	0	0	0	0	0	0	0	1	0	0	3	0	11	0	0	0	0	Separation right AC joint.
1	2012	20	0	0	2	0	0	0	0	0	0	0	0	0	0	0	0	0	0	0	0	3	0	3	0	0	0	0	Radial head fracture
1	2012	52	0	0	1	0	0	1	0	0	0	1	0	0	1	0	0	0	3	1	0	0	0	1	3	0	0	0	Lumbar sprain, sacrum/coccyx frx, shoulder strain.
2	2012	22	1	1	1	5	1	0	0	0	0	1	0	0	0	0	0	0	1	0	0	0	0	1	0	0	0	0	Closed head injury, knee contusion s/p assualt.
1	2012	45	0	0	2	0	0	1	1	0	0	1	0	1	0	1	0	1	1	1	2	2	0	1	0	0	0	0	slipped and fell and sprained wrist
1	2012	30	0	0	2	0	9	0	0	0	0	0	0	0	0	0	0	0	0	1	1	0	0	1	0	0	0	0	Shoulder injury (unspecified) after someone fell on him in jail.
2	2012	34	0	1	0	0	0	1	0	0	0	0	0	0	0	0	0	0	0	0	0	0	1	2	0	0	0	0	Lip lac after fall.
1	2012	25	0	0	0	0	0	0	0	0	0	0	0	0	0	0	1	0	0	1	2	0	1	2	11	0	0	0	syncope with head lac, hx of MS and helpC
2	2012	25	0	0	1	0	0	0	0	0	0	0	0	0	0	0	0	0	0	0	0	0	1	2	0	0	0	0	Head lac s/p ffs.
1	2012	45	0	0	0	5	1	1	0	0	0	0	0	0	0	0	0	0	0	0	1	0	1	2	0	0	0	0	Facial lac from fingernail.
1	2012	50	0	0	2	1	4	1	0	0	0	0	0	0	0	0	0	0	4	1	3	0	1	2	11	11	5	0	lac to wrist in suicide attempt, hallucinations, transferred to MB
3	2012	25	0	0	0	0	0	0	0	0	0	0	0	0	0	0	1	0	0	1	2	0	1	2	0	0	0	0	FFS, lac, hx of MS and hep C
1	2012	34	0	1	2	0	9	0	0	0	0	0	0	0	0	0	0	0	0	1	2	0	0	0	0	0	0	0	Acute knee contusion, pt states knee "popped out of place".
1	2012	40	0	0	1	0	0	1	0	0	0	0	0	0	0	0	0	0	1	1	0	0	0	3	5	11	0	0	syncope, hit head, rib fx
4	2012	25	0	0	1	0	0	0	0	0	0	0	0	0	0	0	0	0	0	0	0	0	1	2	0	0	0	0	Head lac s/p ffs.
2	2012	40	0	0	1	0	0	1	0	0	0	0	0	0	0	0	0	0	1	0	0	0	0	3	0	0	0	0	Rib fracture s/p fall
1	2012	31	0	1	2	0	2	0	0	0	0	1	0	0	0	0	0	0	0	1	1	0	0	1	0	0	0	0	Foot contusion s/p someone stepping on him
2	2012	30	1	0	2	0	9	0	0	0	0	0	0	0	0	0	0	1	3	1	2	0	2	3	0	0	0	0	Thumb fracture after hitting hand on basketball goal.
1	2012	29	1	1	2	5	9	0	0	0	0	0	0	0	0	0	0	0	0	1	1	3	2	11	0	0	0	0	Anterior shoulder dislocation
1	2012	38	0	1	0	0	9	0	0	0	0	0	0	0	0	0	0	0	4	1	1	3	2	3	0	0	0	0	Traumatic finger injury
3	2012	45	0	0	2	0	0	1	1	0	0	1	0	1	0	1	0	1	1	1	0	2	0	1	0	0	0	0	Fall, contusion to wrist/forearm
2	2012	50	0	0	2	1	4	1	0	0	0	0	0	0	0	0	0	0	4	1	3	0	0	2	11	0	0	0	superfical lac, suicidal, off psych meds for 2 days
1	2012	32	0	1	2	1	0	0	0	0	0	0	0	0	0	0	0	0	0	1	0	0	0	0	0	0	0	0	Foot pain after jumping out of bed.
2	2012	21	0	0	2	5	9	0	0	0	0	0	0	0	0	0	0	0	0	1	1	0	0	1	0	0	0	0	left hand contusion, mechanism unspecified
1	2012	28	0	0	2	0	0	1	0	0	0	1	0	0	0	0	0	0	0	0	0	0	0	1	0	0	0	0	right hand contusion s/p fall
1	2012	28	0	0	2	1	1	0	0	0	0	0	0	0	0	0	0	0	1	1	1	0	0	1	0	0	0	0	Pt hit wall, right hand contusion
1	2012	54	0	0	0	2	1	0	0	0	0	0	0	0	0	0	0	0	0	1	3	0	0	1	0	0	0	0	Facial contusion s/p assualt
1	2012	28	0	0	0	5	1	0	0	0	0	0	0	0	0	0	0	0	0	0	0	7	2	3	0	0	0	0	Bilateral mandibular fracture
1	2012	23	1	1	3	5	1	1	0	0	0	1	0	0	0	0	0	0	3	0	0	0	0	1	0	0	0	0	Abdominal trauma, epistaxis, facial contusion, threatened miscarriage.
4	2013	45	0	0	0	0	0	1	1	0	0	1	0	1	0	1	0	1	1	1	0	2	0	5	0	11	0	0	seizure, fell off bunk, level 2 trauma, no injuries
1	2013	38	1	0	2	2	1	0	0	0	0	0	0	0	0	0	0	0	1	0	0	0	0	1	0	0	0	0	inmate stomped on R foot
1	2013	17	0	1	2	0	4	0	0	0	0	0	0	0	0	0	0	0	0	0	0	0	1	2	0	0	0	0	fell and cut hand on metal
1	2013	49	0	1	0	0	0	1	0	0	0	0	0	0	0	0	0	0	0	0	0	4	0	3	5	0	0	0	nasal bone fracture and minor CHI 2/2 fall
1	2013	31	0	0	2	0	0	0	0	0	0	0	0	0	0	0	0	1	0	1	2	3	0	1	0	0	0	0	Shoulder contusion after falling in the shower, ortho reviwed films
1	2013	28	0	1	2	0	0	0	0	0	0	0	0	0	0	0	0	0	0	0	0	3	2	3	0	0	0	0	4th metacarpal fracture 2/2 falling off bunk bed at prison
1	2013	22	0	1	3	0	0	0	0	0	0	0	0	0	0	0	0	0	0	0	0	0	0	1	0	0	0	0	Paravertebral and bilateral knee contusions & lumbar strain
1	2013	39	0	1	0	2	1	0	0	0	0	0	0	0	0	0	0	0	1	0	0	0	1	2	1	0	0	0	S/p assault with blunt trauma to face and right eyebrow laceration
5	2013	45	0	0	2	0	0	1	1	0	0	1	0	1	0	1	0	1	1	1	0	2	0	1	0	0	0	0	Knee hematoma s/p fall
1	2013	36	1	1	3	0	0	0	0	0	0	0	0	0	0	0	0	0	0	0	0	0	0	11	0	0	0	0	Back and sacral pain after falling in the shower. Pt is pregnant
1	2013	50	0	1	2	2	1	1	1	0	0	0	0	0	0	0	0	0	3	0	0	3	0	3	0	0	0	0	Clavicular fracture. Pt put in sling
1	2013	24	0	0	0	6	9	0	0	0	0	0	0	0	0	0	0	0	0	1	0	4	1	2	1	0	0	0	Facial laceration s/p unspecified assault
1	2013	23	1	0	2	0	9	0	0	0	0	0	0	0	0	0	0	0	1	0	0	0	0	1	0	0	0	0	Contusion to right wrist s/p accidentaly getting caught in a cabinet door
1	2013	18	0	1	2	0	0	0	0	0	0	1	0	0	0	0	0	0	0	0	0	0	3	1	1	0	0	0	Ankle sprain and abrasions while trying to run away from police transporter
1	2013	29	0	0	2	0	0	0	0	0	0	0	0	0	0	0	0	0	0	0	0	8	0	1	11	0	0	0	twisted ankle playing basketball, incidental mass of foot found and orange surgery follow up arranged
1	2013	42	1	0	2	0	0	1	0	0	0	0	0	0	0	0	0	0	1	1	0	0	0	1	0	0	0	0	sprained ankle
1	2013	39	0	0	0	2	1	0	0	0	0	0	0	0	0	0	0	1	0	1	1	0	0	1	0	0	0	0	Head contusion after getting into a fight
1	2013	49	0	0	0	2	1	0	1	0	0	0	0	0	0	0	0	0	0	1	2	4	1	2	3	11	0	0	Nasal laceration and fracture. Unilateral lateral hemianopsia, plastics and optho consulted
1	2013	23	0	0	2	1	1	0	0	0	0	0	0	0	0	0	0	0	0	0	0	3	2	3	0	0	0	0	Proximal 5th metacarpal fracture with reduction and splitting
1	2013	28	0	0	2	1	1	0	0	0	0	0	0	0	0	0	0	0	3	1	0	3	2	3	1	0	0	0	Metacarpal fracture. Ortho attempted to reduce fracture, but was unsuccessful. Pt was splinted and set up for follow up in ortho clinic.
1	2013	26	0	0	3	2	1	0	0	0	0	0	0	0	0	0	0	0	0	1	1	0	0	1	0	0	0	0	S/P assault with periorbital ecchymosis and multiple contusions on face and extremities
1	2013	32	0	0	3	2	1	0	0	0	0	0	0	0	0	0	0	0	3	0	0	0	1	3	2	1	0	0	Open nasal fx, lip laceration and mutiple facial contusions
8	2013	46	0	0	2	0	0	1	1	0	0	1	0	1	0	1	0	1	1	1	0	2	0	1	1	0	0	0	FFS, wrist sprain shoudler contusion
1	2013	19	0	1	1	5	9	0	0	0	0	0	0	0	0	0	0	0	0	0	0	0	0	2	0	0	0	0	Scalp contusion and abrasion & cervical strain s/p assault
1	2013	19	0	1	0	4	1	0	0	0	0	0	0	0	0	0	0	0	0	0	0	0	1	1	0	0	0	0	Facial contusion and tooth avulsion s/p assault
1	2013	32	0	0	2	0	0	0	0	0	0	0	0	0	0	0	0	0	0	1	1	0	0	1	0	0	0	0	right ankle sprain 2/2 twisting injury
1	2013	28	0	1	0	4	1	0	0	0	0	0	0	0	0	0	0	0	0	0	0	4	1	3	2	1	0	0	Nasal fracture. Facial laceration and contusions.
1	2013	22	0	0	2	0	4	0	0	0	0	1	0	0	0	0	0	0	0	1	0	0	1	2	0	0	0	0	Laceration on bottom of foot after stepping on a razor
1	2013	18	0	1	2	5	9	0	0	0	0	0	0	0	0	0	0	0	0	0	0	0	0	1	0	0	0	0	Right hand contusion after having had slammed in door
1	2013	66	0	0	3	0	0	1	0	0	0	1	0	1	1	0	0	1	1	0	0	0	0	0	0	0	0	0	Fell out of wheelchair
3	2013	47	1	0	0	0	0	0	0	0	0	0	0	1	0	0	0	0	0	0	1	0	0	1	0	0	0	0	cervical strain 2/2 fall
3	2013	23	1	0	2	1	4	1	0	0	0	1	0	0	0	0	0	1	5	1	0	0	1	2	0	0	0	0	Self mutilation on left forearm. Pt has history of suicide attempts
4	2013	27	1	0	0	0	0	0	0	0	0	0	0	0	0	0	0	0	0	1	2	0	0	1	0	0	0	0	FFS in jail, cervial strain
1	2013	39	0	0	2	1	4	0	0	0	0	0	0	0	0	0	0	0	1	1	0	0	0	2	11	0	5	0	attempted suicide 2-3cm laceration left forearm
1	2013	25	0	0	0	2	1	0	0	0	0	0	0	0	0	0	0	0	0	1	0	3	2	3	1	0	0	0	S/p assault with closed head injury, multiple contusions and Tuft fracture
1	2013	28	0	0	0	4	1	0	0	0	0	0	0	0	0	0	0	0	1	1	2	0	1	5	2	1	0	0	assault with previous ear lac worened, auricular hematome, and TBI
1	2013	32	0	1	2	2	1	0	0	0	0	0	0	0	0	0	0	0	0	1	1	0	0	3	1	0	0	0	Acute hand fracture
1	2013	37	0	0	2	0	0	0	0	0	0	0	0	0	0	0	0	0	0	1	0	0	0	0	0	0	0	0	tripped on mat and rolled ankle
1	2013	52	1	0	3	0	0	1	0	0	0	0	0	1	0	0	0	0	1	1	0	3	1	3	2	5	0	0	fell going to court from jail, CHI, patella fx, laceration
1	2013	22	0	1	2	0	9	0	0	0	0	1	0	0	0	0	0	0	0	0	0	0	0	3	1	0	0	0	dislocated thumb while doing pushups
1	2013	27	0	1	2	5	1	0	0	0	0	0	0	0	0	0	0	0	1	1	2	6	3	3	3	0	0	0	Injured upon arrest, brought from jail 2 days later, 2 fracturres reduced by ortho, sedated by ED
1	2013	33	0	1	0	0	9	1	0	0	1	0	0	0	0	0	0	0	0	0	0	0	0	0	0	0	0	0	head ache and visual disturbance s/p unrestrained passenger of jail van that made an abrupt stopped and patient hit fence within van
1	2013	19	0	0	0	1	1	0	0	0	0	0	0	0	0	0	0	0	0	1	3	0	1	2	1	0	0	0	Lip laceration after hitting lip on the edge of door
1	2013	21	1	0	0	2	1	0	0	0	0	0	0	0	0	0	0	0	4	1	0	0	1	2	0	0	0	0	Left ear laceration s/p assault
1	2013	34	0	1	0	2	1	0	0	0	0	0	0	0	0	0	0	1	0	1	0	0	1	2	1	0	0	0	S/p assault with eyelid laceration and facial swelling
2	2013	25	0	1	1	2	1	0	0	0	0	0	0	0	0	0	0	0	0	0	0	0	0	1	0	0	0	0	s/p being pushed into a wall with sustained rib strain
1	2013	18	0	1	3	0	9	0	0	0	0	0	0	0	0	0	0	0	0	0	0	0	0	1	0	0	0	0	Back strain s/p fall while playing basketball
1	2013	29	1	0	0	0	0	0	0	0	0	0	0	0	0	0	0	1	1	1	0	0	1	2	1	0	0	0	Patient fell and received a right facial laceration
1	2013	44	0	0	2	5	9	0	0	0	0	1	0	0	0	0	0	1	1	1	1	0	0	1	0	0	0	0	right 4th finger injury 1 month prior to presentation
2	2013	19	0	1	2	0	0	0	0	0	0	0	0	0	0	0	0	0	0	0	2	0	0	1	0	0	0	0	Ankle sprain while playing basketball. Fell while jumping.
10	2013	23	1	0	2	4	9	1	0	0	0	1	0	0	0	0	0	1	5	1	0	0	0	2	1	0	0	0	Pt's right thumb was bend back by someone causing her to have pain. She was also found to have a right arm laceration
1	2013	23	0	1	3	5	1	0	0	0	0	0	0	0	0	0	0	0	0	1	0	0	0	1	0	0	0	0	Pt was kicked in the scrotum causing a scrotal contusion
3	2013	42	0	0	2	0	0	1	0	0	0	0	0	0	0	0	0	0	1	1	0	3	0	11	0	0	0	0	broken ankle handware after rolling ankle, ortho follow up arranged
1	2013	32	0	0	2	0	9	1	0	0	0	0	0	0	0	0	0	0	0	1	0	0	0	1	0	0	0	0	Foot contusion after trash can rolled over it
1	2013	47	0	0	0	3	1	0	0	0	0	0	0	0	0	0	0	0	0	0	0	0	1	2	0	0	0	0	Pt drew a fake gun on pharmacist at the jail and got hit in the back of the head with a metal bar.
1	2013	30	0	0	2	2	1	0	0	0	0	0	0	0	0	0	0	0	0	0	0	3	2	3	0	0	0	0	Closed proximal left 1st metacarpal fracture
1	2013	30	0	0	0	2	1	0	0	0	0	0	0	0	0	0	0	0	0	0	1	0	0	11	1	0	0	0	Corneal abrasion and facial contusion 2/2 assault by inmates
1	2013	28	0	0	3	0	0	0	0	0	0	0	0	0	0	0	0	0	0	1	0	0	0	2	1	0	0	0	Buttock lacerations after falling down a hill while using a weed eater
1	2013	54	1	0	0	0	4	0	0	0	0	0	0	0	0	0	0	0	1	1	1	0	1	2	0	0	0	0	finger swelling and laceration from ring
1	2013	38	0	0	2	4	9	0	0	0	0	0	0	0	0	0	0	0	4	1	3	0	0	2	0	0	0	0	Hand laceration s/p assault
9	2013	46	0	0	1	2	4	1	1	0	0	1	0	1	0	1	0	1	1	1	0	2	2	2	0	0	0	0
1	2013	46	1	1	2	0	4	1	1	0	0	0	1	1	0	0	0	0	1	0	0	0	1	2	0	0	0	0	right hand laceration 2/2 injury from grabbing onto truck
10	2013	46	0	0	1	0	0	1	1	0	0	1	0	1	0	1	0	1	1	1	0	2	0	2	0	0	0	0	Patient was stabbed in chest, but no acute injury or intervention required
1	2013	52	1	1	2	0	0	0	1	0	0	1	1	0	0	0	0	0	0	1	0	0	0	1	0	0	0	0	groin strain 2/2 slipping on water
1	2013	29	0	1	3	2	2	0	0	0	0	0	0	0	0	0	0	0	1	1	0	0	1	2	1	0	0	0	Blunt abdominal trauma, head contusion, lip laceration and shoulder injury s/p physical altercation with inmates
1	2013	46	0	1	3	0	0	0	0	0	0	0	0	0	0	0	0	0	0	1	0	0	0	1	0	0	0	0	Acute shoulder and ankle strain after falling off bunk beds
3	2013	23	1	1	2	0	0	0	0	0	0	0	0	0	0	0	0	0	0	1	2	0	0	1	0	0	0	0	Knee contusion s/p fall
1	2013	52	0	0	2	0	9	0	0	0	0	0	0	0	0	0	0	0	0	0	1	3	2	3	0	0	0	0	Closed left thumb fracture
1	2013	41	0	0	1	0	9	0	0	0	0	0	0	0	0	0	0	0	0	0	1	0	0	0	1	11	0	0	fell while getting out of the shower and hit his back/head
1	2013	38	0	1	2	0	1	0	0	0	0	1	0	0	0	0	0	0	0	1	0	3	2	3	0	0	0	0	fracture of proximal head of 5th metacarpal
1	2013	49	0	0	2	4	0	0	0	0	0	0	0	0	0	0	0	0	0	1	0	3	3	3	0	0	0	1	tackled by police on arrest 3 days earlier, delyared presenation, humrus fx sedated and reduced
1	2013	23	0	0	0	2	1	0	0	0	0	0	0	0	0	0	0	0	0	1	2	4	0	3	0	0	0	0	Multiple facial fractures s/p being jumped by inmates
1	2013	21	0	1	0	2	1	0	0	0	0	0	0	0	0	0	0	0	0	1	0	4	0	3	1	0	0	0	Left orbit fracture s/p assault
1	2013	35	0	0	1	2	1	0	0	0	0	0	0	0	0	0	0	0	0	1	0	0	0	2	1	0	0	0	beat up and stomped on by inmate
1	2013	24	0	1	2	2	1	0	0	0	0	0	0	0	0	0	0	0	0	1	1	3	2	3	0	0	0	0	Closed ulnar fracture s/p arm being stomped on by inmate
1	2013	31	0	1	0	0	1	0	0	0	0	0	0	0	0	0	0	0	0	0	0	0	1	2	0	0	0	0	laceration lateral to the right eye 2/2 being elbowed in the face while playin basketball
1	2013	62	0	0	9	2	7	0	0	0	0	0	0	0	0	0	0	0	3	0	0	0	0	11	0	0	0	0	Pt was sexually assaulted by cellmate. Reported anal penetration
1	2013	22	0	1	2	0	0	0	0	0	0	0	0	0	0	0	0	0	0	0	0	0	0	1	0	0	0	0	Right ankle sprain after jumping on the basketball court
1	2013	24	1	0	2	1	1	0	0	0	0	1	0	0	0	0	0	0	1	1	1	0	0	0	0	0	0	0	Patient has right hand pain from punching a wall 2 weeks prior to arrival. No fracture.
1	2013	35	1	0	2	0	9	0	0	0	0	0	0	0	0	0	0	0	1	1	2	0	0	0	0	0	0	0	Pt slammed hand in door accidentally. No fracture.
1	2013	28	0	0	2	5	4	0	0	0	0	0	0	0	0	0	0	0	1	1	0	0	1	8	2	0	0	0	degloving injury to right 3rd digit 2/2 cell door smashing closed on digit
1	2013	29	0	0	0	4	1	0	0	0	0	0	0	0	0	0	0	0	0	1	0	0	0	1	0	0	0	0	assault with possible fx on facial xrays, artifact, patient unsure who assaulted him
1	2013	30	0	0	2	1	1	0	0	0	0	0	0	0	0	0	0	0	5	1	3	3	0	3	0	0	0	0	1st metacarpal fracture
1	2013	42	0	0	2	1	4	0	0	0	0	0	0	0	0	0	0	0	4	1	2	0	1	2	0	0	0	1	cut wrist in self-reported SI attempt, shearing voices, sent back to jail
1	2013	27	0	0	0	5	1	0	0	0	0	0	0	0	0	0	0	0	0	1	3	0	0	2	1	0	0	1	Pt was assaulted 6 days prior to arrival. He was supposed to be seen by an MD at the jail, but his paperwork didn't go through on time, which is why he came to the ED.
1	2013	47	0	1	2	0	8	1	0	0	0	0	0	0	0	0	0	0	1	1	0	0	0	10	0	0	0	0	supfical brun from cook dropping boiling water, language suggests this was accidental
1	2013	36	0	0	3	4	1	0	0	0	0	0	0	0	0	0	0	0	0	1	1	0	0	1	2	5	0	0	Assault with blunt chest trauma, multiple contusions and facial laceration
1	2013	27	0	6	0	4	1	0	0	0	0	0	0	0	0	0	0	0	0	1	0	0	0	1	5	0	0	0	Closed head injury and back contusion s/p assault with sock full of rocks
1	2013	31	0	1	2	0	9	0	0	0	0	0	0	0	0	0	0	0	0	1	0	3	2	3	0	0	0	0	Right 5th finger proximal phalynx fracture
3	2013	23	0	1	0	3	9	0	0	0	0	1	0	0	0	0	0	0	0	0	0	0	1	2	0	0	0	0	Facial laceration s/p restraint by police
5	2013	26	0	0	0	2	1	0	0	0	0	0	0	0	0	0	1	0	0	1	2	0	1	0	0	0	0	0	punched in face at jail, lip lac
2	2013	42	0	0	4	0	0	0	0	0	0	0	0	0	0	0	0	0	4	1	2	0	0	1	0	0	0	0	Fell off bunk bed, contustions
1	2013	24	1	0	0	1	1	0	0	0	0	0	0	0	0	0	0	1	0	1	2	0	0	5	0	0	0	0	Closed head injury and opiod/benzo withdrawal
1	2013	35	0	0	2	1	1	0	0	0	0	0	0	0	0	0	0	0	0	0	0	3	0	3	0	0	0	0	Metatarsal fracture s/p kicking a table
1	2013	29	0	0	0	2	1	0	0	0	0	0	0	0	0	0	0	0	1	1	2	4	0	3	0	0	1	0	Mandibular fx, admitted to plastics
3	2013	52	0	0	0	0	0	1	0	0	0	0	0	0	0	0	0	0	4	0	3	0	1	5	2	0	0	1	Patient in jail with AMS x 1 month, supposed to be transferred to moccasin bend but they won't take because of cellulitis, presented 2 days prior for syncope, now fall with head lac
1	2013	26	0	0	1	0	9	0	0	0	0	0	0	0	0	0	0	0	3	1	1	0	0	0	0	0	0	0	s/p MVC now with CP with no evidence of ACS and right flank pain
1	2013	27	0	0	0	2	1	0	0	0	0	1	0	0	0	0	0	0	1	1	2	0	1	5	3	1	0	0	Closed head injury, facial fx, multiple lacerations s/p assault
2	2013	27	0	0	0	2	1	0	0	0	0	1	0	0	0	0	0	0	1	1	2	0	0	5	3	1	0	0	Continued pain 2/2 closed head injury, facial fx, multiple lacerations s/p assault
1	2013	32	0	0	0	3	1	0	0	0	0	0	0	0	0	0	0	0	1	1	1	0	1	2	0	0	0	0	punched by guard in jail, lip lac
11	2013	48	1	0	2	1	4	0	0	0	0	0	0	1	0	0	1	0	0	1	2	0	1	2	11	0	0	0	wrist laceration, suicide attempt
1	2013	24	0	0	0	5	1	0	0	0	0	0	0	0	0	0	0	0	0	0	0	0	0	1	0	0	0	0	Abrasion and contusion on face 2/2 being hit with handcuffs
2	2013	38	0	1	2	0	1	0	0	0	0	0	0	0	0	0	0	0	0	1	0	5	0	3	0	0	0	0	MCP fx when metal object feel on hand, hand consulta nd follow up arranged
1	2013	34	0	0	0	2	9	0	0	0	0	0	0	0	0	0	0	0	0	1	0	0	1	2	0	0	0	0	attacked s/p ear laceration from bite
1	2013	34	0	2	0	0	0	0	0	0	0	0	0	0	0	0	0	0	0	0	1	0	1	5	2	11	0	0	fall shortly after arriving to jail drunk
1	2013	22	0	1	2	0	0	0	0	0	0	1	0	0	0	0	0	0	0	0	0	0	0	1	0	0	0	0	Wrist sprain after falling on outstretched hand
1	2014	38	0	0	0	0	0	0	1	0	0	0	0	0	0	0	0	0	0	1	0	0	1	2	5	0	0	0	fell in shower, forehead lac
1	2014	25	0	1	0	0	0	0	0	0	0	1	0	0	0	0	0	0	0	1	0	0	0	1	0	0	0	0	fell playing basketball
1	2014	34	0	0	0	4	1	0	0	0	0	0	0	0	0	0	0	0	1	0	2	0	1	2	1	1	0	0	jumped, hit with metal boject
1	2014	28	0	1	2	1	1	0	0	0	0	0	0	0	0	0	0	0	0	1	0	5	2	3	3	0	0	0	fx/dislocation MCP after punching an inmate
1	2014	24	0	1	2	0	0	0	0	0	0	0	0	0	0	0	0	0	0	0	2	0	0	1	0	0	0	0	knee sprain
1	2014	37	0	0	0	4	1	0	0	0	0	0	0	0	0	0	0	1	3	1	0	2	2	2	5	1	0	0	Assaulted, AMS, level 2 trauma, scalp lac
2	2014	37	0	0	0	4	1	0	0	0	0	0	0	0	0	0	0	1	3	1	0	8	2	9	5	3	0	0	Second assault in 2days, remot eye injury, new zygomatic arch fx, new TBI
1	2014	49	0	0	0	3	1	1	0	0	0	0	0	0	0	0	0	0	3	0	0	7	0	6	3	0	1	0	beaten in jail by guards, SDH and EDH, and orbital fx
1	2014	28	0	1	3	4	1	0	0	0	0	0	0	0	0	0	0	0	0	1	2	0	0	1	1	0	0	0	assaulted in his sleep, multiple contusions
1	2014	26	0	0	0	2	7	0	0	0	0	0	0	0	0	0	0	0	0	1	0	0	0	0	0	0	0	0	Forced to receive fellatio, hydrocele found on US, sent for SANE exam
1	2014	19	0	1	2	0	2	0	0	0	0	0	0	0	0	0	0	0	0	1	0	0	0	0	0	0	0	0	Foot run over by car while on work duty, no injury
1	2014	49	0	0	2	0	1	1	1	0	0	0	0	0	1	0	0	0	1	1	2	3	0	2	0	0	0	0
1	2014	22	0	0	0	0	1	0	0	0	0	0	0	0	0	0	0	0	3	1	2	0	1	2	0	0	0	0	Stood up and hit head on sprinkler, lac
1	2014	28	0	1	1	0	1	0	0	0	0	0	0	0	0	0	0	0	0	0	0	0	0	0	1	0	0	0	Fell off bunkbed, back hematoma
1	2014	25	1	0	3	2	1	0	0	0	0	0	0	0	0	0	0	0	5	0	0	6	0	4	0	0	0	0	PSTD, traumatic eye injury, beat up by 2 inmates
2	2014	75	0	0	2	0	0	0	0	0	0	0	0	0	0	1	0	0	4	1	0	3	4	3	11	0	1	0	fell, patella fx and quad tendor avulsion, repaired in OR
1	2014	26	0	0	2	1	1	0	0	0	0	0	0	0	0	0	0	0	4	1	0	5	0	3	0	0	0	1	MCP fx, hallucintating and punched a wall, presenting 4 days out no splint despite pos xrays at OSH?
1	2014	25	0	1	2	0	9	0	0	0	0	0	0	0	0	0	0	0	4	0	0	0	0	1	1	0	0	0	pattela dislocation during basketball, relocated itself
1	2014	35	0	0	2	0	0	0	0	0	0	0	0	0	0	0	0	0	3	0	0	0	0	1	0	0	0	0	fell from top bunk, shoudler strain
1	2014	24	1	6	0	0	0	1	0	0	0	0	0	0	0	0	0	0	1	1	2	0	0	1	0	0	0	0	hx of IBD and drug abuse, possibly abusing in jail
1	2014	31	1	0	2	0	0	0	0	0	0	0	0	0	0	1	0	0	1	1	2	3	3	3	3	3	1	0	fell off catwalk, accident ulnar, radial, and talus fx
1	2014	30	0	2	2	2	1	0	0	0	0	0	0	0	0	0	0	0	3	1	2	0	0	1	5	0	0	0	head injury, clavicel pain after fight
1	2014	21	0	0	3	0	9	0	0	0	0	0	0	0	0	0	0	0	0	0	2	0	1	3	0	0	0	0	reached up and shoudler dislocated, relocated
2	2014	28	0	1	0	4	1	0	0	0	0	0	0	0	0	0	0	0	0	1	0	4	0	3	5	1	0	0	mandible fx after assault in jail
1	2014	24	1	1	2	1	1	0	0	0	0	0	0	0	0	0	0	0	3	1	0	0	0	1	1	1	0	0	puched bars, ctx, abrasion
2	2014	35	0	0	2	0	0	0	0	0	0	0	0	0	0	0	0	0	3	0	0	0	0	1	0	0	0	0	shoulder atrain during push ups
1	2014	46	0	0	0	4	1	0	0	0	0	0	0	0	0	0	0	0	0	1	0	7	0	6	5	0	1	0	SAH and TBI after slammed into wall
1	2014	37	0	0	0	4	1	0	0	0	0	0	0	0	0	0	0	0	3	1	2	4	0	3	5	3	0	0	facial fx after assault in jail, hx of renal stones and GERD
1	2014	20	0	0	0	2	1	0	0	0	0	0	0	0	0	0	0	0	3	3	0	0	1	5	2	0	0	0	attacked by inmates, lip lac, head injury
1	2014	52	0	0	2	1	4	0	0	0	0	0	0	0	0	0	0	0	1	0	0	0	1	2	0	0	0	0	conflicting story about SI vs accidental while in a fight
1	2014	63	1	0	2	0	0	1	0	0	0	1	0	0	0	0	0	0	0	0	0	3	0	3	0	0	0	0	slipped on water
1	2014	48	0	1	0	5	4	0	0	0	0	0	0	0	0	0	0	0	0	1	0	6	0	2	3	0	0	0	delayed presentation, stabbed in the eye with knife by GF, ethmoid fx and lacrimal duct laceration
1	2014	23	1	1	2	2	1	0	0	0	0	1	0	0	0	0	0	0	4	0	2	0	0	0	0	0	0	0	sholder pain after assault by 2 inmates
1	2014	50	0	0	0	3	1	0	0	0	0	0	0	0	0	0	0	0	3	0	0	7	0	3	9	0	0	0	orbital blowout after punched in face by guard
1	2014	39	0	2	0	0	0	0	0	0	0	0	0	0	0	0	0	1	0	0	0	0	1	2	0	0	0	0	fall shortly after arrival to jail after drinking, scalp lac
1	2014	26	0	1	2	0	0	0	0	0	0	0	0	0	0	0	0	0	3	1	0	0	0	3	0	0	0	0	foot fx after fall doing chin ups
1	2014	19	0	1	0	2	1	0	0	0	0	0	0	0	0	0	0	0	1	0	0	0	1	2	0	0	0	0	assaulted while lying in bunk, lip lac x 2
1	2014	34	1	0	2	0	0	0	0	0	0	0	0	0	0	0	0	0	0	1	0	0	1	3	0	0	0	0	slipped on water, shoulder dislocation
1	2014	30	0	0	0	1	6	0	0	0	0	0	0	0	0	0	0	0	0	0	2	7	1	11	11	11	6	0	in jail hanging, hx of hepC and meth abuse
1	2014	34	0	0	2	0	0	1	0	0	0	0	0	0	0	0	0	0	3	0	0	0	0	0	0	0	0	0	left knee pain after fall, xray neg
8	2014	35	0	0	0	1	6	0	0	0	0	0	0	0	0	0	0	0	3	1	0	0	0	11	0	0	0	0	attempted hanging with bedsheet, sent back to jail
1	2014	38	1	1	2	5	3	0	0	0	0	0	0	0	0	0	0	0	3	1	1	0	0	1	0	0	0	0	knee strain from fall after being tased the day before
1	2014	33	0	0	2	0	1	0	0	0	0	0	0	0	0	0	0	0	0	1	3	0	0	3	0	0	0	0	finger fx playing basketball
1	2014	48	0	1	0	0	0	0	0	0	0	0	0	0	0	0	0	0	0	1	1	8	1	2	5	11	1	0	syncope vs fall with scalp lac and AMS, admitted for obs, on admission rib fx and rhabdo were also found
7	2014	32	0	0	1	1	4	0	0	0	0	0	0	0	0	0	0	0	4	1	2	0	0	2	0	0	0	0	stabbed himslef with 20g needle (stolen from our ED) in abdomen
1	2014	25	0	1	2	1	4	1	0	0	0	0	0	0	0	0	0	0	4	1	0	0	1	2	0	0	0	0	cut himself on leg on purpose
1	2014	18	0	1	2	2	1	0	0	0	0	0	0	0	0	0	0	0	0	0	0	0	0	0	0	0	0	0	fight in jail with shoulder pain
1	2014	25	0	0	0	4	1	0	0	0	0	0	0	0	0	0	0	0	0	0	0	0	0	5	0	0	0	0	CHI, vomitting after assault
2	2014	27	0	0	3	4	1	0	0	0	0	0	0	0	0	0	0	0	0	0	0	0	0	5	0	0	0	0	POst concussive vomiting after fight
1	2014	22	0	0	0	4	1	0	0	0	0	0	0	0	0	0	0	1	3	1	0	4	1	5	3	2	0	0	hit with phone in jail
1	2014	20	1	0	3	0	4	0	0	0	0	0	0	0	0	0	0	0	3	1	0	0	1	2	2	0	0	0	lacs on back and RUE from barbed wire trying to escape from jail
1	2014	43	0	0	0	2	1	0	0	0	0	0	0	0	0	0	0	0	0	0	2	0	1	5	2	1	0	0	beat up by 2 inmates, CHI, lac, contusion to head
1	2014	23	1	1	1	2	1	0	0	0	0	0	0	0	0	0	0	0	0	0	0	8	0	0	12	12	0	0	fight while pregnant, OB consult, UTI
3	2014	51	0	0	2	1	4	1	0	0	0	0	0	0	0	1	0	0	4	1	3	0	0	2	0	0	0	0	self inflicted lac, asked for xanax rx, when he was refused he refused to allow suturing, asking for psych help
1	2014	32	0	0	3	2	1	0	0	0	0	0	0	0	0	0	0	0	0	1	0	5	1	3	3	3	0	0	beat by inmates with batteries in a sock, frontal sinus fx, orbital wall fx, MCP fx, CHI
1	2014	48	0	1	2	0	0	0	0	0	0	0	0	0	0	0	0	0	1	1	2	0	0	1	0	0	0	0	hx of crohns with bowel resection, GERD
1	2014	21	0	0	0	4	1	0	0	0	0	0	0	0	0	0	0	0	1	0	0	4	0	3	0	0	0	0	punched but not sure by whom
1	2014	23	0	1	0	5	0	0	0	0	0	0	0	0	0	0	0	0	0	1	0	0	1	2	0	0	0	0	occipital scalp lac after fall, unspecifed why he fell
1	2014	18	0	1	0	4	1	0	0	0	0	0	0	0	0	0	0	0	0	1	2	0	1	2	0	0	0	0	punched by unspecified person in jail, lip lac
1	2014	28	0	1	2	2	1	0	0	0	0	0	0	0	0	0	0	0	0	1	2	3	0	3	3	0	0	0	assault, fx clavicle and radius
2	2014	30	0	1	2	0	0	0	0	0	0	0	0	0	0	0	0	0	3	1	0	0	0	1	0	0	0	0	knee strain/effusion after stepping in a hole
12	2014	48	1	0	2	1	4	0	0	0	0	0	0	1	0	0	1	0	0	1	2	0	1	11	2	0	0	0	razor blade lac to arm, suicidal ideation
2	2014	34	0	1	2	0	0	0	0	0	0	1	0	0	0	0	0	0	0	1	0	5	1	3	0	0	0	0	fell playing basketball, MCP fx
1	2014	19	1	1	0	4	1	0	0	0	0	0	0	0	0	0	0	0	0	1	0	0	1	2	0	0	0	0	lip lac after fight in jail
1	2014	23	1	0	0	1	6	0	0	0	0	0	0	0	0	0	0	0	1	1	0	0	1	11	0	0	6	0	hung himself in cell, previous chart visit panic attack after NAT of GF child, which he was later convicted of
2	2014	27	1	0	2	1	1	0	0	0	0	0	0	0	0	0	0	0	4	1	3	0	0	1	0	0	0	0	punched a wall, hx of hep C
1	2014	31	0	1	3	4	4	0	0	0	0	1	0	0	0	0	0	0	4	1	0	0	1	2	2	5	0	0	assulted, stabbed, lacs to face and arm, prolonged LOC
1	2014	25	1	0	0	1	1	0	0	0	0	0	0	0	0	0	0	0	1	1	3	0	1	5	2	1	0	0	drunk, admitted to jail, banged her head against the wall repeatedly until unconsicous, forhead lac
2	2014	39	0	0	3	4	1	1	0	0	0	1	0	0	0	0	0	0	4	1	0	0	0	0	0	0	0	0	fight in jail with extremity and abd pain, nothing found
1	2014	25	0	1	0	1	6	0	0	0	0	0	0	0	0	0	0	1	4	1	0	8	0	11	1	1	5	0	hx of schizoprhenia and sz, attempted hanging, no subsantial damage
1	2014	35	0	0	0	0	0	0	0	0	0	0	0	0	0	0	0	0	1	1	3	4	0	3	0	0	0	0	fell, R mandible fx, delayed presentation
1	2014	27	0	0	0	2	1	0	0	0	0	0	0	0	0	0	0	0	0	1	0	0	1	2	2	1	0	0	assaulted, facial and ear lacs, contusion
1	2014	49	0	1	0	4	1	0	0	0	0	0	0	0	0	0	0	0	4	1	1	7	2	3	3	0	1	0	beaten in jail by ?, ankle and open mandible fx, lost teeth
2	2014	31	0	1	0	4	1	0	0	0	0	1	0	0	0	0	0	0	4	1	0	0	1	2	1	1	0	0	beaten with chairs and trays, lac and contusions
1	2014	42	0	1	0	4	1	0	0	0	0	0	0	0	0	0	0	0	0	1	0	7	0	6	3	3	1	0	beaten in jail by?, multiple facial fractures
3	2014	31	0	1	0	4	1	0	0	0	0	1	0	0	0	0	0	0	4	1	0	6	0	1	5	0	0	0	return for second visit, optic nerve hematoma
2	2014	22	0	1	1	1	4	1	0	0	0	0	0	0	0	0	0	0	4	1	0	0	1	2	11	0	0	0	cut to chest, suicide attempt
1	2014	46	0	0	2	0	0	0	0	0	0	0	0	0	0	0	0	0	0	0	0	0	0	1	0	0	0	0	fell from bunk, hx of aorta repair as child
2	2014	33	0	0	0	2	1	0	0	0	0	0	0	0	0	0	0	0	0	1	0	0	1	5	2	3	0	0	tried to break up a fight, lacs, nasal fx, CHI
3	2014	22	0	1	2	1	1	1	0	0	0	0	0	0	0	0	0	0	4	1	0	0	0	1	0	0	0	0	punched wall, contusion
5	2014	25	0	1	0	1	1	0	0	0	0	0	0	0	0	0	0	1	4	1	0	0	0	5	0	0	0	0	banging head on wall in order to hurt himslef, 4 suicide attempts in the last 3 months
1	2014	35	0	0	0	1	6	0	0	0	0	0	0	0	0	0	0	0	0	0	0	2	0	11	0	0	2	0	Hung himself in cell, severe anoxic brain injury, died 4 days later
14	2014	48	1	0	2	1	4	0	0	0	0	0	0	0	0	0	0	1	3	1	0	0	1	2	0	0	0	0	wrist laceration
1	2014	29	0	0	0	4	1	0	0	0	0	0	0	0	0	0	0	0	0	1	0	4	0	3	5	1	0	0	assaulted in jail, nasal fx, concussion. neck strain

## Sheet: ER stats
Year	Month	Total Visits	ICU	Total Admits
2012	JUL	4465	252	1248
2012	AUG	4727	302	1359
2012	SEP	4456	243	1278
2012	OCT	4480	254	1160
2012	NOV	4322	291	1191
2012	DEC	4491	265	1274
2013	JAN	4534	274	1322
2013	FEB	4062	242	1149
2013	MAR	4262	256	1265
2013	APR	4356	283	1253
2013	MAY	4424	287	1277
2013	JUN	4367	250	1165
2013	JUL	4547	289	1337
2013	AUG	4520	238	1254
2013	SEP	4430	238	1232
2013	OCT	4541	262	1318
2013	NOV	4028	280	1266
2013	DEC	4347	264	1291
2014	JAN	4272	243	1292
2014	FEB	3882	250	1195
2014	MAR	4335	284	1289
2014	APR	4376	309	1280
2014	MAY	4565	307	1366
2014	JUN	4437	257	1232
2014	JUL	4603	252	1314
2014	AUG	4569	306	1309
2014	SEP	4467	279	1306
2014	OCT	4262	296	1427
2014	NOV	4005	278	1212
2014	DEC	4332	328	1435
